# Supplementary material for: Loss of liver-specific and sexually dimorphic gene expression by aryl hydrocarbon receptor activation in C57BL/6 mice
Source: PLoS One. 2017 Sep 18;12(9):e0184842. doi: 10.1371/journal.pone.0184842 (PMC5602546; doi:10.1371/journal.pone.0184842)
Supplement: S1 Table — (XLSX) [file pone.0184842.s001.xlsx]

## Sheet: Table S1 - Dimorphic genes
Table S1. Gene expression changes of sexually dimorphic genes
ENSEMBL ID	Symbol	Male / Female Fold-Change	TCDD Dose (ug/kg)
			Male - 28 Days								Female - 28 Days								Female - 92 Days
			0.01	0.03	0.1	0.3	1	3	10	30	0.01	0.03	0.1	0.3	1	3	10	30	0.01	0.03	0.1	0.3	1	3	10	30
ENSMUSG00000066071	Cyp4a12a	195.157	1.01214	0.970054	0.868174	0.743421	1.07863	1.11294	0.127559	0.00881334	1.37534	0.81815	1.18145	1.20984	1.41416	2.62539	1.17174	1.12212	1.39968	1.01757	1.01268	0.883301	1.59821	1.11656	1.2816	1.8429
ENSMUSG00000069045	Ddx3y	148.304	0.991381	1.21437	0.939	1.15801	1.12596	1.1375	1.37708	1.24203	NA	NA	NA	NA	NA	NA	NA	NA	NA	NA	NA	NA	NA	NA	NA	NA
ENSMUSG00000038754	Elovl3	143.192	1.34534	0.921846	0.686673	0.549697	0.287493	0.229807	0.0439258	0.00135823	1.28564	1.08676	1.05925	1.48522	0.668854	0.386308	0.494799	0.246234	0.320054	0.760512	0.760895	0.242688	0.194669	0.259338	0.224829	0.135457
ENSMUSG00000073842	Mup7	111.286	1.65612	0.977216	1.58654	0.861495	1.31996	1.14786	0.111945	0.000555488	1.9132	1.00957	2.27411	2.28329	2.78073	1.30671	0.81565	0.656884	0.883833	1.49914	1.54787	1.01099	1.38181	1.00156	0.785911	0.889376
ENSMUSG00000078597	Cyp4a12b	109.425	1.19579	0.715295	0.788922	0.67071	0.697705	1.02958	0.0932253	0.0417993	0.777722	0.886391	0.94834	0.951647	1.11538	0.944428	0.769265	0.91681	1.21524	0.841151	0.913675	0.956025	1.08122	0.900497	1.15116	1.49321
ENSMUSG00000069049	Eif2s3y	106.728	1.03614	1.15783	1.06769	1.09372	1.05844	1.09528	0.876447	0.70928	NA	NA	NA	NA	NA	NA	NA	NA	NA	NA	NA	NA	NA	NA	NA	NA
ENSMUSG00000023067	Cdkn1a	51.5929	0.552011	0.717468	0.374351	0.197605	0.032448	0.0777046	0.444141	1.11929	1.25805	1.40459	1.5623	1.54195	0.982361	1.85658	2.96532	7.62913	1.29872	0.801339	0.305026	0.34918	0.257017	0.244849	0.510203	1.2229
ENSMUSG00000038092	Hsd3b5	43.3911	2.75891	1.38941	1.47119	0.892764	1.14183	0.66216	0.00883802	0.00276237	2.49341	2.08973	1.90076	1.21356	1.15091	0.682378	0.523755	0.376582	0.727987	0.623129	0.610858	0.490272	0.490777	0.507672	0.449301	0.442368
ENSMUSG00000072849	Serpina1e	42.6643	1.28399	0.717917	1.25052	0.472802	0.231227	0.157918	0.0260951	0.00104246	9.68864	3.8417	2.69016	1.23466	0.982887	0.325469	0.135186	0.137434	4.33837	0.40079	0.17316	0.168862	0.161849	0.0491667	0.0347679	0.0233481
ENSMUSG00000022032	Scara5	36.5569	0.862948	0.510332	0.832326	0.264211	0.0454967	0.0404365	0.0676437	0.0407809	1.51695	1.14521	1.45229	0.943688	0.87695	0.93162	0.78728	0.739564	1.06014	0.901425	0.81472	0.912565	1.57175	1.00058	0.859566	1.13157
ENSMUSG00000078672	Mup20	22.8641	1.4491	1.11413	1.47004	1.30487	1.75991	1.98978	0.708784	0.0111133	1.38895	1.08505	1.49578	0.877874	0.658979	0.821081	0.844441	1.27236	1.92457	1.18336	1.00575	1.51159	1.71383	1.14178	1.82995	2.24105
ENSMUSG00000068457	Uty	22.5058	1.03686	1.09957	1.13104	0.973099	1.02489	0.948408	1.07964	1.321	NA	NA	NA	NA	NA	NA	NA	NA	NA	NA	NA	NA	NA	NA	NA	NA
ENSMUSG00000056673	Kdm5d	18.7775	1.08773	1.18539	1.20707	1.15189	1.15917	0.942793	1.00445	0.972944	NA	NA	NA	NA	NA	NA	NA	NA	NA	NA	NA	NA	NA	NA	NA	NA
ENSMUSG00000055116	Arntl	17.1955	0.998887	0.915508	0.643735	0.249194	0.0582333	0.0418488	0.0523994	0.132641	2.62204	2.63914	2.13967	3.40923	1.73342	1.52411	1.22922	1.33026	0.921495	0.695878	0.479892	0.236462	0.113548	0.110208	0.116338	0.200859
ENSMUSG00000022181	C6	16.0607	1.31313	1.01205	1.32145	0.881962	0.987684	1.00593	0.346816	0.077458	1.99075	1.7745	1.57285	1.97754	2.27598	2.97946	2.32023	2.25195	1.50774	0.991174	0.999319	1.07393	2.76855	1.72561	1.34521	1.43123
ENSMUSG00000056071	S100a9	15.8353	0.180785	0.1742	1.09743	0.449865	0.0612779	0.125349	0.438596	0.301536	1.52517	1.00633	1.20226	1.21167	1.46411	2.22362	2.74055	3.57125	1.01313	0.96848	0.97197	0.612505	12.2598	1.68353	3.57537	8.32351
ENSMUSG00000074115	Saa1	13.9003	0.284142	0.435998	9.11387	4.35246	0.177298	0.222934	0.178161	0.0685546	1.4521	0.775536	1.87534	1.3899	1.97846	2.4981	2.3423	3.00981	1.18756	0.794036	1.19027	1.64067	10.1732	2.9318	5.41199	13.9757
ENSMUSG00000079494	Cml5	13.2675	1.25348	0.932627	0.914435	0.773027	1.0622	1.74689	1.94572	0.500699	1.35327	0.986058	1.93455	2.61662	3.87469	11.4869	11.8913	20.5454	0.986689	0.959366	1.13085	1.15313	2.05985	2.39426	5.38029	8.66802
ENSMUSG00000030004	Nat8	13.2501	1.02476	0.863707	0.733143	0.876848	0.850004	1.04835	1.15515	0.0989555	1.14259	0.823053	1.15151	1.38396	1.77294	2.18099	2.0757	2.66034	1.214	1.04068	1.17819	1.01417	1.67704	1.81747	4.34964	3.45089
ENSMUSG00000026077	Npas2	12.3683	1.08912	0.855776	0.497342	0.143922	0.0450351	0.027539	0.0559642	0.0558915	1.35347	1.36675	1.19672	2.03531	0.974539	0.872389	0.907836	0.889522	0.674806	0.400928	0.257675	0.133859	0.124684	0.125102	0.136181	0.151581
ENSMUSG00000032484	Ngp	12.0049	0.191894	0.135255	0.462059	0.263119	0.0344658	0.0472728	0.229886	0.146625	1.43842	1.17012	1.19033	1.44674	1.69245	2.40716	1.95994	2.20064	1.30298	0.932483	1.04814	1.10693	14.1369	1.72573	2.99658	4.78426
ENSMUSG00000068086	Cyp2d9	11.8318	1.13828	0.94295	0.969659	0.94824	1.13378	1.26145	0.701778	0.171675	1.14143	0.855585	1.43723	1.75559	2.07749	3.28312	4.06262	4.0329	0.978509	0.859282	1.41949	1.45437	3.19412	5.37531	6.88301	9.76399
ENSMUSG00000057465	Saa2	10.6074	0.274483	0.564335	13.3284	5.91118	0.156203	0.184396	0.214274	0.0653495	1.26098	0.719718	1.75565	1.16619	1.79599	2.38298	1.96979	2.69006	1.10165	0.782576	1.37357	1.35752	11.3911	3.04712	4.76169	15.5235
ENSMUSG00000025936	Gm4956	10.4459	1.52943	1.08602	0.963887	0.978611	0.908884	0.841569	0.162862	0.0779799	0.665561	0.688408	0.913005	0.982984	0.846505	1.11097	1.11192	1.16066	0.948823	0.901323	0.904529	0.765772	1.08025	1.05712	1.00043	1.10317
ENSMUSG00000061540	Orm2	10.3692	0.192754	0.222126	2.49927	0.616042	0.0522818	0.0628355	0.119932	0.194416	1.44442	0.902919	1.15866	1.08017	0.975614	0.928146	0.828853	0.923778	0.849491	0.901339	1.02535	0.766783	4.40568	0.961639	1.32296	2.99308
ENSMUSG00000029752	Asns	10.2478	0.636789	0.580178	0.765991	1.13148	0.987065	1.17735	2.66108	4.83197	1.75502	1.17022	1.33717	1.11414	1.47271	0.852562	1.67807	3.89157	1.93769	1.04453	1.04846	1.01297	1.57115	1.16911	2.69373	2.6405
ENSMUSG00000056054	S100a8	9.99378	0.23587	0.207083	1.23624	0.330207	0.0771881	0.0974958	0.37868	0.326176	1.4988	0.973975	1.09813	1.26526	1.48984	2.04838	2.57302	2.67356	1.27923	0.9809	1.13438	0.713992	12.2808	1.74941	3.54012	8.59663
ENSMUSG00000060803	Gstp1	9.58501	1.27061	0.921076	1.2101	0.890384	1.14493	1.0907	0.777958	0.329443	1.1836	0.921366	1.34627	1.80704	2.52973	2.43127	2.63115	2.503	1.33258	1.44401	1.80072	2.98251	2.85139	2.92316	3.32662	4.5461
ENSMUSG00000092075	Serpina4-ps1	9.30445	3.35071	1.71353	0.996946	0.542137	1.26657	1.53842	0.0367483	0.00586138	1.69773	2.63866	3.87364	2.60513	1.76255	1.16065	0.75846	0.399623	0.612268	0.400053	0.271419	0.39259	0.250487	0.239729	0.135319	0.120894
ENSMUSG00000023044	Csad	8.86253	0.892691	0.966242	0.441282	0.456561	0.432104	0.220791	0.253314	0.420547	1.783	1.3795	1.08735	0.831418	0.522635	0.324897	0.274005	0.334032	1.48525	0.446475	0.338741	0.739361	0.114275	0.0874029	0.202303	0.498635
ENSMUSG00000004098	Col5a3	8.51064	0.874693	0.989973	0.804026	1.02642	0.606388	0.479382	0.254263	0.0364521	1.55672	0.967869	1.31829	1.07135	1.21888	1.19426	1.30585	1.00764	1.9449	0.592938	0.816572	0.965939	0.85722	0.705233	0.760821	0.453395
ENSMUSG00000003721	Insig2	8.09709	0.908896	0.790288	0.566022	0.377927	0.123979	0.112603	0.134611	0.213419	1.50519	1.34379	1.13998	1.43473	0.903791	0.848116	0.790998	0.804871	0.878936	0.802409	0.683479	0.407655	0.253391	0.209869	0.245425	0.395312
ENSMUSG00000073834	Mup11	7.82521	1.21617	0.878029	1.55091	0.77859	1.12118	1.06461	0.135279	0.0037533	0.806816	1.08549	2.00663	1.11071	0.737467	0.389233	0.187908	0.110585	0.315194	1.78416	1.20552	0.758956	0.557038	0.37623	0.223683	0.396185
ENSMUSG00000032496	Ltf	7.72802	0.225961	0.158268	0.610634	0.326408	0.0569133	0.076918	0.258771	0.158784	1.39938	1.07781	0.989942	0.987762	1.5387	1.90956	1.60662	1.59261	1.34515	0.997048	0.952827	1.04543	9.33625	1.64792	2.19544	4.02831
ENSMUSG00000025270	Alas2	7.61296	1.18422	1.01729	0.922333	0.759347	0.737584	0.806444	0.304346	0.0152394	1.55254	1.1548	1.01624	1.04717	1.00999	1.23949	1.78005	1.58402	1.76875	0.884998	0.793862	0.956667	1.22172	1.5537	1.73423	0.789354
ENSMUSG00000037379	Spon2	7.37716	1.08593	0.967138	0.875264	0.585778	0.302286	0.246819	0.332088	0.199267	1.60997	1.6371	0.984281	1.63995	1.21682	0.821928	0.992611	0.865886	1.21602	0.547021	0.614925	0.26131	0.26123	0.199784	0.271104	0.241996
ENSMUSG00000066153	Mup21	7.15494	1.51493	1.0776	1.77763	1.37199	1.94154	3.14547	1.41992	0.245862	1.50717	1.14495	0.979564	0.851313	0.901528	1.14789	1.64708	2.15466	1.93431	0.876355	0.753704	1.09228	0.916504	1.03677	1.3228	1.1701
ENSMUSG00000039982	Dtx4	6.99644	0.980883	0.860556	0.710254	0.505693	0.237055	0.145728	0.223	0.491209	1.78081	1.6212	1.19633	1.73275	1.05129	0.830334	0.796212	0.843742	1.13361	0.786251	0.601518	0.412131	0.307676	0.288858	0.328779	0.514098
ENSMUSG00000034591	Slc41a2	6.92292	0.927716	0.771626	1.37048	0.668763	0.16292	0.159928	0.126975	0.182492	2.48165	1.1598	1.66818	1.54541	0.862596	1.04142	0.703647	0.761275	1.24919	0.792255	0.696982	0.706955	1.16057	0.577079	0.524894	1.09563
ENSMUSG00000031441	Atp11a	6.57595	0.425474	0.395246	1.07582	0.438432	0.123799	0.0950776	0.172103	0.323287	1.34725	1.07278	1.04742	1.17161	0.899679	0.860423	0.984011	1.08245	1.23634	0.763331	0.709957	0.633581	0.952001	0.513755	0.455967	0.544046
ENSMUSG00000026435	Slc45a3	6.27695	0.675847	0.765019	0.697023	0.506278	0.204716	0.194092	0.182891	0.121106	1.03915	1.0344	1.16593	1.35765	0.982573	0.941542	0.631708	0.765906	1.13851	0.842421	0.646204	0.386023	0.253766	0.255523	0.261783	0.22332
ENSMUSG00000029009	Mthfr	6.20431	0.962161	1.01696	0.678798	0.400405	0.2371	0.172656	0.314366	1.01091	1.17496	1.22588	1.34479	1.7591	1.16232	1.28425	1.23139	1.47286	0.984148	0.574218	0.410776	0.307879	0.259212	0.230285	0.321196	0.508089
ENSMUSG00000052632	Asap2	5.72067	0.941051	0.907271	0.826832	0.545247	0.190953	0.189956	0.273436	0.456321	1.47579	1.61026	1.29851	2.13708	1.28618	1.12957	1.21796	1.49595	0.92471	0.611628	0.575017	0.430247	0.267294	0.3063	0.338709	0.420062
ENSMUSG00000076614	Ighg1	5.69945	0.144863	0.0605384	0.240171	0.613988	0.0742662	0.069712	0.110281	0.0781686	0.96358	1.05653	0.82625	0.899786	0.795996	0.676875	0.680731	0.784872	1.38323	0.811767	0.819059	1.13087	2.89136	1.27527	0.990201	1.33515
ENSMUSG00000068877	Selenbp2	5.62718	3.28393	1.43516	3.0378	0.96657	1.4741	1.45911	0.23222	0.0474218	2.43451	2.05337	1.91805	1.46741	1.25022	0.521661	0.569563	0.678539	0.831129	0.515591	0.558817	0.475273	0.308636	0.320968	0.360767	0.249176
ENSMUSG00000015357	Clpx	5.54786	0.867573	0.889231	0.695147	0.513183	0.213504	0.161349	0.155268	0.129752	1.54257	1.63015	1.35205	1.88977	1.13866	0.940187	0.925034	0.779004	0.899976	0.782418	0.674665	0.427086	0.194746	0.18568	0.207178	0.227071
ENSMUSG00000022508	Bcl6	5.45661	0.219012	0.860588	1.05222	1.26396	0.153923	0.267673	0.229465	0.206827	1.96693	1.3408	2.53982	0.751173	1.68573	1.34093	1.34322	0.78595	0.891982	3.19569	1.29691	1.03854	0.982776	0.820731	0.729396	1.30876
ENSMUSG00000020642	Rnf144a	5.35066	1.05883	0.926048	0.740714	0.530182	0.266648	0.24583	0.335406	0.457223	1.62491	1.60438	1.21119	2.09675	1.34105	1.3074	1.44976	1.37609	0.953638	0.68618	0.574411	0.480783	0.398655	0.341164	0.362968	0.483707
ENSMUSG00000056749	Nfil3	5.34679	0.774199	0.784294	0.637447	0.340937	0.185821	0.116696	0.140308	0.13632	1.16979	1.36133	1.19768	1.48349	1.19642	1.14037	0.911385	0.771032	1.06899	0.695612	0.479612	0.306017	0.246108	0.190487	0.190336	0.225042
ENSMUSG00000078817	Nlrp12	5.34564	1.05865	1.05292	1.12951	1.14613	0.877392	1.07997	1.09542	0.690269	0.966092	0.909212	1.2906	1.21122	1.51003	2.01628	2.53709	3.39292	1.10881	0.943959	1.04039	0.717061	0.747678	0.934934	1.52675	1.56
ENSMUSG00000029188	Slc34a2	5.20946	0.803512	0.775475	0.430748	0.353451	0.133041	0.215838	0.52514	0.200355	1.27782	1.74966	1.39344	1.86432	1.01243	2.26565	3.34727	7.3114	0.291635	0.487705	0.309851	0.170596	0.199648	0.290566	0.464967	0.570713
ENSMUSG00000025185	Loxl4	5.17272	1.21356	0.951332	0.99646	0.457837	0.125961	0.0967538	0.17924	0.205023	1.58511	1.88594	1.24618	2.457	1.36546	0.905607	1.19289	1.12762	0.648773	0.339301	0.303401	0.134406	0.149222	0.141952	0.148744	0.148751
ENSMUSG00000024029	Tff3	5.15105	0.547121	0.441859	0.818834	0.656618	0.234194	0.0914203	0.0921291	0.0862764	1.96037	0.998783	1.24098	0.70116	0.777752	0.621762	0.643264	0.593454	1.69674	1.02885	0.934001	0.934001	0.934001	0.934001	1.06041	1.65838
ENSMUSG00000038357	Camp	5.13981	0.438556	0.243738	0.646045	0.343637	0.103448	0.0893336	0.518106	0.146995	1.30642	1	1.13478	1.16297	1.28631	2.00381	1.59858	1.33177	1.14094	0.935754	1.01644	0.935754	6.82679	1.38577	1.80279	2.48166
ENSMUSG00000092471	Cyp21a2-ps	5.11339	0.566252	0.667446	1.1687	0.805355	0.27924	0.452093	0.154081	0.0360851	1.23029	0.905524	1.36473	1.13696	0.945365	0.952401	0.791029	0.838041	0.866248	0.664642	0.758153	0.551722	1.0961	0.658828	0.575138	0.61277
ENSMUSG00000082644	Mup-ps19	4.99053	1.54473	1.15365	1.50535	1.26377	1.36509	1.87716	0.544947	0.0366345	1.18835	1.05833	1.3133	0.978216	1.14202	0.848415	0.783264	0.982844	NA	NA	NA	NA	NA	NA	NA	NA
ENSMUSG00000041782	Lad1	4.97715	0.917088	0.858937	0.849287	0.79033	0.765381	1.09588	1.04839	0.51154	1.53084	1.4175	1.47271	2.38822	1.6962	2.96433	5.53586	8.09929	0.782212	1.01692	1.05138	1.1714	0.941766	2.53622	4.26255	3.34905
ENSMUSG00000041567	Serpina12	4.93229	1.28572	1.01589	1.09675	0.808119	0.990518	0.545562	0.0792252	0.0196768	0.810079	1.11965	1.3747	1.22441	0.868958	0.516493	0.529016	0.388662	0.405504	0.655501	0.779016	0.753307	0.574529	0.48271	0.290509	0.226956
ENSMUSG00000044378	Slc15a5	4.90361	0.841608	0.998545	0.647657	0.667367	0.815819	0.888178	0.29633	0.0461084	0.933068	0.87169	1.13367	1.14845	1.11495	0.99841	0.79821	0.603324	0.852968	0.764412	0.892033	0.720077	0.885034	0.847019	0.647318	0.649263
ENSMUSG00000024430	Cabyr	4.83487	0.731835	0.515634	0.430629	0.248543	0.484186	0.577522	0.327966	0.139481	0.60157	0.987662	0.908053	0.711448	0.578137	0.680429	0.919997	1.14788	1.03453	1.09917	1.05556	0.892365	1.12721	1.1179	1.08683	1.07884
ENSMUSG00000076617	Ighm	4.7557	0.556835	0.634547	0.437176	0.469878	0.419332	0.549883	0.661483	0.403938	1.06459	1.1883	0.842267	1.08298	1.57036	1.67767	1.79475	2.19576	1.22023	0.798287	0.924931	1.50983	5.2985	2.69787	2.1742	2.68139
ENSMUSG00000020108	Ddit4	4.48581	0.457176	0.849858	0.998772	0.781735	0.295139	0.960587	1.64306	2.62889	1.13438	0.922165	1.18722	1.38452	1.36224	1.63164	1.8272	1.96947	0.893613	0.855041	0.724642	0.60779	0.938113	0.809818	1.15661	1.46059
ENSMUSG00000026822	Lcn2	4.45718	0.267075	0.430771	4.4518	1.68978	0.118739	0.233987	0.45565	1.32712	1.2447	0.499653	1.18227	1.15281	1.01078	1.22985	1.11795	1.39802	0.934344	0.809106	0.990005	1.03966	9.20243	2.10807	3.88045	10.8
ENSMUSG00000026614	Slc30a10	4.41781	1.10686	1.13678	0.927364	0.60389	0.312999	0.205499	0.104313	0.00585489	1.41616	1.24757	1.20486	1.55685	0.683548	0.538733	0.487025	0.331666	0.8508	0.886487	0.657384	0.403974	0.242527	0.227082	0.181099	0.13796
ENSMUSG00000099876	Gm29650	4.31173	0.870039	1.03952	1.19433	1.00659	1.10019	1.09011	1.41715	1.36376	NA	NA	NA	NA	NA	NA	NA	NA	NA	NA	NA	NA	NA	NA	NA	NA
ENSMUSG00000026622	Nek2	4.30916	0.998222	0.938261	1.02833	1.13768	1.18495	0.977468	1.62255	1.03943	2.23151	2.19284	1.29816	1.56066	1.49477	1.76023	2.1523	3.45086	1.58306	1.07373	1.04008	1.38842	1.5608	1.21142	1.87557	2.14166
ENSMUSG00000072082	Ccnf	4.22767	1.02045	0.999076	0.97426	0.737005	0.459755	0.485181	0.317578	0.0964916	0.954819	0.810067	1.2306	0.94768	0.774911	1.07345	1.04797	1.16837	1.07167	0.95094	0.726354	0.661794	0.671867	0.800009	1.00755	0.599083
ENSMUSG00000058672	Tubb2a	4.20028	1.71569	1.34451	1.16889	1.01953	0.528572	0.480656	1.12613	1.91456	1.79813	1.46669	1.29202	2.78544	1.58286	1.61002	1.85765	1.89864	0.948563	0.845519	0.822675	0.57639	0.35789	0.379348	0.664952	0.885473
ENSMUSG00000094793	Mup12	4.1787	1.32174	0.937668	1.00553	1.17987	2.09168	2.50652	0.567665	0.0199825	0.677211	0.954851	1.30792	2.21472	2.97875	3.09802	1.57196	0.735034	0.65927	1.42702	1.88746	1.92203	2.36334	2.615	0.880319	0.718867
ENSMUSG00000078650	G6pc	4.17265	0.869524	0.822659	0.511938	0.427999	0.334592	0.323726	0.257974	0.149704	0.767376	1.02293	0.712762	0.897792	0.794067	1.00689	1.03727	1.23895	1.04678	1.1207	1.17468	0.657379	0.390857	0.292378	0.445722	0.31786
ENSMUSG00000076612	Ighg2c	4.12151	0.24884	0.144146	0.768148	0.573649	0.118057	0.115378	0.263247	0.201834	1.26663	1.19216	1.22872	1.46335	1.37133	1.27287	1.02013	0.981372	1.48261	0.992922	0.898614	0.835295	5.16758	0.869773	0.921653	1.12939
ENSMUSG00000063704	Mapk15	4.10821	1.11429	0.984687	1.04226	1.03894	0.738658	0.653242	0.337731	0.165037	1.18303	1.01675	1.21169	1.40618	1.03434	0.928998	0.942783	0.646029	1.02403	0.822519	0.849975	0.682787	0.394497	0.553104	0.398396	0.295731
ENSMUSG00000044646	Zbtb7c	4.08418	0.518575	0.512866	0.60067	0.47281	0.218106	0.207309	0.192313	0.362134	0.872495	0.981368	0.811296	0.953138	1.025	1.02789	1.02363	1.09084	1.07992	0.740645	0.678142	0.760357	0.588889	0.633379	0.616153	0.68913
ENSMUSG00000039519	Cyp7b1	4.00995	1.79072	1.18176	1.58309	0.959972	1.1625	1.40369	0.596955	0.130786	1.12086	1.15014	1.27135	1.5437	1.57272	1.41844	1.01756	0.740477	0.771955	0.964704	1.21717	1.03278	1.13652	1.32099	0.792422	0.631035
ENSMUSG00000084923	Gm15611	4.00826	1.18125	1.15473	2.04166	1.14922	1.25024	0.852798	1.87615	1.02181	1.98192	1.87381	1.37509	2.1749	1.54393	1.53836	2.01518	2.01585	0.99571	0.661084	0.630299	0.408825	0.388638	0.374609	0.700914	0.737141
ENSMUSG00000050445	Cyp8b1	4.00264	0.66764	0.655509	0.385979	0.482458	0.528717	0.410601	0.22857	0.287861	1.24678	1.15398	1.14352	1.34295	1.22374	0.646535	0.768246	0.922123	0.831194	0.660981	0.686545	0.379256	0.116837	0.186472	0.423574	0.482903
ENSMUSG00000038576	Susd4	3.98212	1.05666	0.911256	0.795234	0.636957	0.705481	0.34513	0.0532195	0.0276981	1.07248	1.28009	1.23694	0.996992	0.687199	0.329698	0.255117	0.171398	1.04165	0.812614	0.839452	0.432373	0.423869	0.367552	0.279416	0.287687
ENSMUSG00000031024	St5	3.97404	1.02901	0.892581	0.886471	0.506483	0.24012	0.255664	0.436608	0.497676	1.62564	1.39215	1.26359	1.69879	1.4595	1.41632	1.50877	1.77315	1.42271	0.789584	0.738785	0.567489	0.435232	0.399823	0.532933	0.571329
ENSMUSG00000063929	Cyp4a32	3.96258	0.868157	0.747405	0.863989	0.810738	0.805571	0.80349	1.10792	0.436836	0.897666	0.860225	0.978246	0.934755	1.03795	0.717612	0.702101	0.840054	1.31182	0.983259	0.992598	0.583918	0.549676	0.583397	0.872907	1.23701
ENSMUSG00000040998	Npnt	3.9589	0.599329	0.649015	0.484241	0.629923	0.268788	0.275104	0.399437	1.79546	1.57455	1.06176	1.22198	1.47654	1.06438	1.40008	1.57852	1.88418	0.883822	0.886758	0.898177	0.682639	0.631018	0.769834	1.01471	2.1676
ENSMUSG00000026390	Marco	3.93943	0.459035	0.569875	1.09363	1.26869	0.225095	0.231365	2.73194	11.9599	2.35408	1.11802	1.0119	0.846375	2.15909	2.1197	1.68353	2.9014	2.5341	0.980042	1.07027	1.49972	9.06848	2.34114	4.26974	3.719
ENSMUSG00000067279	Ppp1r3c	3.93256	1.06547	1.05115	0.82457	0.72208	0.433105	0.516411	0.196425	0.109809	1.98164	1.32791	1.21068	2.19975	1.14906	1.27143	1.14934	1.03518	0.612296	0.683858	0.606346	0.407041	0.258185	0.283195	0.207525	0.31921
ENSMUSG00000095061	E030018B13Rik	3.92124	0.71454	0.674122	0.759415	0.408594	0.230013	0.397812	0.22432	0.314067	0.81653	0.843922	1.25276	1.11731	1.11925	1.12448	1.3591	1.59449	NA	NA	NA	NA	NA	NA	NA	NA
ENSMUSG00000005800	Mmp8	3.91738	0.228376	0.180812	0.60349	0.315092	0.138857	0.151928	1.05071	19.8233	0.996893	0.817491	0.892357	1.22953	1.30239	1.38762	1.94087	3.64631	1.18672	0.954095	1.16002	1.06868	3.47189	1.46089	2.72508	10.7619
ENSMUSG00000038244	Mical2	3.89645	1.03735	1.03163	0.924441	0.734609	0.546092	0.450336	0.638607	0.889643	1.57018	1.60771	1.30602	2.02375	1.39142	1.42546	1.95122	1.94915	0.914167	0.819835	0.715328	0.623706	0.492605	0.524004	0.779384	1.14075
ENSMUSG00000086103	Gm11832	3.89395	1.28493	1.05745	0.728737	0.777749	0.24348	0.297936	0.230117	0.212982	1.60508	0.875519	0.74684	0.954229	0.826173	0.687675	0.72446	0.632948	1.29124	0.857794	0.883369	0.760503	0.639191	0.584743	0.736728	0.840597
ENSMUSG00000046159	Chrm3	3.8426	0.261154	0.241034	0.612606	0.517314	0.188297	0.411898	0.817516	0.455562	1.07327	0.809703	1.05234	0.975018	1.0603	1.17324	1.02225	1.76165	1.42795	1.04886	0.976872	1.05714	1.76703	1.78009	2.74908	3.56404
ENSMUSG00000021453	Gadd45g	3.84086	0.984301	0.571379	0.774518	0.49581	0.332122	1.96483	2.51366	1.71272	0.613505	0.734	0.939989	0.901981	1.00343	1.95707	2.31644	4.76164	0.654579	0.872855	1.05614	0.544838	1.27282	0.490532	1.10158	1.182
ENSMUSG00000023232	Serinc2	3.83364	0.807276	0.758951	0.956205	0.632508	0.533163	0.663246	1.68214	3.17171	0.816123	0.877194	0.81199	0.875579	0.675677	0.937467	2.30163	3.8007	0.740005	0.844276	1.02753	0.786159	0.774447	1.60125	3.81048	5.13318
ENSMUSG00000040809	Chil3	3.81911	0.389694	0.286549	1.25976	0.421097	0.117182	0.117742	0.583472	4.34096	1.34862	0.889906	1.00444	0.948804	1.13721	1.56676	1.6615	1.48326	1.04983	0.883628	0.960062	0.859705	4.45435	1.27745	1.48941	2.2683
ENSMUSG00000073830	Mup14	3.76408	1.26114	1.06636	1.32608	0.898161	1.40707	1.55242	0.287636	0.00564439	1.23861	1.27188	2.1363	1.56158	1.76889	1.32772	0.915182	0.989373	0.995652	1.16551	0.961725	0.961749	1.13492	0.887011	0.786292	1.34905
ENSMUSG00000076609	Igkc	3.75322	0.322763	0.270739	0.705394	0.752104	0.241325	0.335063	0.752106	0.373322	1.27643	1.31928	0.963351	1.24216	1.40643	1.5214	1.50596	1.79471	1.46672	0.901925	0.967388	0.65566	6.64887	1.59814	1.69093	2.50803
ENSMUSG00000086332	4930480G23Rik	3.74582	0.701601	1.00401	0.964148	0.885889	0.722014	0.702057	0.327961	0.0993423	1.45085	1.31483	1.23388	1.4164	1.38365	1.50593	1.18968	1.01051	1.05847	0.944473	1.01869	0.763455	1.44704	1.02939	1.1247	1.35939
ENSMUSG00000022651	Retnlg	3.73999	0.263411	0.226441	1.64029	0.414137	0.132704	0.165752	0.548442	0.736008	1.17509	0.772696	0.887828	1.08977	1.29727	1.23142	1.28379	1.52028	1.12157	1.14747	1.22143	0.939758	3.2778	1.36911	1.7614	2.94305
ENSMUSG00000062061	Obp2a	3.70659	2.64756	1.40424	1.90507	1.1767	1.13961	1.32535	0.498397	0.113424	NA	NA	NA	NA	NA	NA	NA	NA	NA	NA	NA	NA	NA	NA	NA	NA
ENSMUSG00000025504	Eps8l2	3.68885	1.21008	1.0393	0.978173	0.902805	0.624425	0.494387	0.560753	0.771367	1.79263	1.45537	1.36973	1.54363	1.20269	0.902532	1.24234	1.21348	1.20695	0.75525	0.845968	0.668597	0.33043	0.390137	0.50075	0.475619
ENSMUSG00000033066	Gas7	3.65563	1.06067	1.018	0.997024	0.895898	0.558599	0.315718	0.339511	0.454015	1.72576	1.2381	1.13126	1.68306	1.05145	0.921863	1.0957	1.27714	1.22436	0.911481	0.889402	0.807708	0.880387	0.585958	0.606755	0.631094
ENSMUSG00000024610	Cd74	3.64083	0.636595	0.486929	0.969767	0.571208	0.552756	0.999565	2.00067	1.57667	1.00199	0.970114	1.12078	1.41106	2.42498	3.61356	3.38563	4.1421	1.16715	0.810741	1.44787	1.01075	2.53977	3.09575	3.80342	2.88258
ENSMUSG00000006522	Itih3	3.61794	0.815128	0.845104	1.35626	0.764151	0.352808	0.298176	0.197041	0.117966	2.00339	1.42651	1.44088	1.32	0.893866	0.983888	0.81645	0.841516	0.720914	0.560585	0.48723	0.724665	0.275856	0.442795	0.330022	0.361268
ENSMUSG00000022615	Tymp	3.60263	1.04038	1.02574	0.778979	0.728283	0.508224	0.400664	0.212635	0.0133865	1.19189	1.02909	1.01137	1.16278	0.834721	0.500397	0.626566	0.437921	1.03706	0.809254	0.767834	0.609639	0.200985	0.273047	0.211489	0.110675
ENSMUSG00000034220	Gpc1	3.59739	1.16091	1.09904	1.04367	0.954289	1.64981	1.41861	0.916575	0.713383	0.978654	1.04412	0.924159	1.03888	0.846736	0.765537	0.994216	0.920493	0.883068	0.963669	0.97647	0.609054	1.00755	1.02206	1.07339	1.12159
ENSMUSG00000023034	Nr4a1	3.57097	1.48384	0.370357	0.285187	0.268051	0.884952	0.21858	0.497953	0.858586	1.43584	1.17212	1.02349	1.11124	1.22809	1.33303	1.28066	1.56041	0.861513	1.65219	1.62586	0.43948	0.843694	0.599587	0.555116	0.589746
ENSMUSG00000076613	Ighg2b	3.56867	0.331415	0.208721	0.581492	1.09196	0.156228	0.147383	0.343746	0.145971	1.38449	1.58891	1.16033	1.29312	1.01736	1.12558	0.785211	0.961858	1.19861	0.907261	0.900024	0.789094	5.54077	0.985997	1.08294	2.62857
ENSMUSG00000037157	Il22ra1	3.56487	1.03208	1.06366	0.911657	0.659362	0.572788	0.40187	0.787008	4.08607	1.24267	1.13844	1.14177	1.3122	0.963588	1.14821	1.56707	1.87037	0.896643	0.974751	0.969306	0.548977	0.78638	0.88709	1.28033	1.63797
ENSMUSG00000024190	Dusp1	3.56414	1.05594	0.622086	0.457327	0.517746	0.788842	0.633849	0.5974	0.74077	0.904918	1.23425	1.29066	1.14699	0.934444	1.38622	1.38826	1.22375	0.686944	1.46547	1.62797	0.769589	1.07984	0.842231	0.743083	0.631105
ENSMUSG00000089873	Mup13	3.55999	1.13815	1.43931	1.48234	0.637263	1.78235	1.14158	0.302457	0.113461	1.0213	0.996631	1.099	1.32795	1.46247	1.13818	1.27832	1.21023	0.767496	1.2878	0.969664	0.936425	0.947984	1.05706	0.837664	0.993208
ENSMUSG00000026179	Pnkd	3.5198	1.09119	1.0489	0.917384	0.767832	0.565899	0.537975	0.421034	0.197506	1.32455	1.10133	1.14482	1.54215	1.03277	1.03518	1.0596	0.920743	0.864161	0.684074	0.625027	0.468009	0.312169	0.367894	0.363023	0.275577
ENSMUSG00000063590	Slc22a28	3.51121	1.6599	1.18749	1.0401	0.961498	1.5682	2.13988	0.350264	0.0389883	2.37105	1.38724	1.17445	1.42958	1.38372	1.50443	1.13707	0.602691	1.46484	0.856714	0.834335	0.789923	0.949426	0.864768	0.685238	0.629082
ENSMUSG00000038599	Capn8	3.50726	1.37445	1.12272	1.90468	0.943257	0.809656	0.810906	0.396626	0.16843	1.11944	0.920639	1.10314	1.14976	1.26678	0.992423	0.708613	0.774362	1.1102	1.10148	1.17393	1.02407	1.19656	1.11739	1.0246	1.07345
ENSMUSG00000023033	Scn8a	3.48981	0.58002	0.331339	1.24669	0.817836	0.768539	0.613209	2.42578	4.4303	1.78703	1.43399	1.93977	2.76646	3.61729	3.75555	3.70897	4.11291	1.14575	1.07802	1.17144	1.1699	2.31417	2.45392	2.89722	4.92239
ENSMUSG00000042363	Lgalsl	3.48852	0.999505	0.972829	0.732021	0.458209	0.249252	0.20424	0.257242	0.390629	1.27039	1.30488	1.14884	1.54919	1.05389	1.07856	0.916271	0.946295	0.876733	0.747135	0.543272	0.377642	0.313681	0.272682	0.304643	0.495077
ENSMUSG00000057729	Prtn3	3.45807	0.434241	0.458915	1.43415	1.15411	0.122911	0.204849	0.243413	0.212091	1.61077	0.95222	1.71312	1.13533	1.23932	1.28812	1.06441	1.30955	1.21347	0.974782	1.06661	1.07469	4.00553	1.18618	1.43565	1.86525
ENSMUSG00000020926	Adam11	3.44924	0.698211	0.759926	1.03839	0.720156	0.380802	0.179884	0.0554634	0.0714088	0.925654	0.627208	0.687581	0.457903	0.304502	0.185301	0.180405	0.170466	1.12978	0.77333	0.637963	0.305292	0.507887	0.276211	0.253237	0.286625
ENSMUSG00000024843	Chka	3.42338	1.28255	1.00504	0.816706	0.489486	0.234288	0.189079	0.36999	0.332546	1.61026	1.576	1.38589	2.06044	1.17845	1.25567	1.13956	1.49422	1.24702	0.700103	0.530674	0.305713	0.244477	0.192369	0.24185	0.40681
ENSMUSG00000052133	Sema5b	3.42091	0.876789	1.13392	1.05897	1.39027	2.39715	2.72529	1.05927	0.18709	1.20804	1.28367	1.59839	2.50791	3.30782	3.42589	3.24216	2.62736	0.805877	0.974263	1.31701	1.7113	1.25322	1.81524	1.52776	0.925367
ENSMUSG00000039620	6430573F11Rik	3.41437	0.958704	0.797492	0.661723	0.597076	0.510304	0.542318	0.584031	0.639916	1.23911	1.354	1.08639	1.48743	1.32171	1.08297	1.35669	1.55157	1.03321	0.85724	0.810781	0.603327	0.471536	0.581443	0.757556	0.81433
ENSMUSG00000026278	Bok	3.40004	0.906259	0.885284	0.89791	0.658338	0.401196	0.437075	0.397128	0.296205	1.10348	0.98732	0.917892	0.934187	1.15288	1.00376	1.03103	1.14758	1.34536	0.795579	0.883158	0.886202	0.883711	0.647179	0.89027	0.973148
ENSMUSG00000024365	Cyp21a1	3.39814	0.797962	0.75931	1.42388	0.990307	0.612882	1.0003	0.55916	0.284581	NA	NA	NA	NA	NA	NA	NA	NA	1.0516	1	1.04668	1	1	1.07572	1.05504	1.54799
ENSMUSG00000019997	Ctgf	3.37644	0.578879	0.793807	0.89651	0.952304	0.354521	0.947414	1.13614	3.32211	0.768506	0.585358	0.783641	0.756877	0.872159	1.22933	1.07251	1.80422	1.68105	1.09314	0.927359	0.642372	1.44588	1.15597	1.64433	1.99009
ENSMUSG00000008153	Clstn3	3.37188	0.920604	1.11051	1.02618	1.17358	2.25287	2.21901	0.855338	0.484123	0.897308	0.854044	1.13788	1.3221	1.28896	1.74472	1.87448	2.20314	0.961194	0.984295	1.29321	1.68811	1.21261	1.49981	2.28133	2.74009
ENSMUSG00000024131	Slc3a1	3.35358	0.712278	0.696556	1.33449	0.733567	0.363725	0.367624	0.357307	0.041974	1.6007	0.929045	1.2427	1.23805	1.13781	1.28896	1.68343	1.72359	1.94604	1.10166	0.935283	1.01337	1.38038	1.58088	1.21978	0.91533
ENSMUSG00000027322	Siglec1	3.34103	0.581585	0.63026	1.08701	0.784402	0.4493	0.532372	0.740703	1.21877	1.43075	1.48886	1.32145	1.4281	1.79564	1.78182	1.72641	1.56809	0.886462	0.854976	0.8176	0.543239	1.38473	1.30021	1.00644	0.622352
ENSMUSG00000048782	Insc	3.32273	1.15359	0.926653	0.963813	0.595737	0.275597	0.260061	0.269104	0.210562	1.83017	1.47564	1.0997	1.41464	1.12217	1.0374	1.11419	1.15589	1.57574	0.884819	0.839383	0.790538	0.49661	0.465977	0.478914	0.472196
ENSMUSG00000024621	Csf1r	3.30778	0.622477	0.643119	0.920166	0.752305	0.410369	0.524904	0.839138	1.47685	1.33818	1.21329	1.14284	1.37319	1.73588	1.96611	1.8802	2.11138	1.05105	0.87461	0.985538	0.822738	2.24617	1.60244	1.67604	1.60544
ENSMUSG00000020429	Igfbp1	3.29566	0.480677	0.341785	0.398757	0.252632	0.0937938	0.119032	0.883158	6.30593	1.01074	0.963106	0.946813	0.569656	1.18886	0.996206	1.41981	1.63696	1.38314	1.06444	0.974328	0.208402	0.371537	0.24172	0.512894	0.709507
ENSMUSG00000024421	Lama3	3.26031	0.888997	0.762056	0.737607	0.428574	0.577588	0.503132	0.281609	0.421718	0.981136	1.02015	1.02161	0.935922	0.978237	0.812415	0.854563	0.991139	1.02008	0.909653	0.872689	0.791506	0.880272	0.864844	0.902039	1.60468
ENSMUSG00000017639	Rab11fip4	3.24024	1.1304	1.29082	1.48059	1.26064	0.908835	0.883095	1.28241	1.13041	1.91001	1.42671	1.44179	1.78369	1.68119	2.03949	2.77531	3.84482	1.17329	1.00985	1.11757	0.888791	0.796748	0.942942	1.21654	1.39262
ENSMUSG00000033107	Rnf125	3.23995	0.875725	0.788101	0.582533	0.398201	0.358825	0.261091	0.151046	0.0988416	1.40911	1.5666	1.12706	1.57496	1.73914	0.885879	0.678703	0.571222	0.930677	0.563116	0.533097	0.450608	0.264983	0.2845	0.21465	0.244696
ENSMUSG00000011305	Plin5	3.2325	0.996789	0.897516	0.672377	0.666326	0.450441	0.525936	0.717152	0.532139	0.719089	0.805858	0.934556	0.89628	0.651429	0.880619	1.07262	1.37955	0.918389	1.00593	0.775503	0.582575	0.333774	0.392815	0.625376	0.485816
ENSMUSG00000027398	Il1b	3.23076	1.00233	0.569433	0.906678	0.609912	0.406838	0.243742	0.586016	0.423591	1.97406	1.46779	1.71361	1.86004	1.69753	2.48732	2.06065	2.33591	1.01828	1.22448	1.34383	0.776222	2.30256	1.19518	1.49884	1.67736
ENSMUSG00000086136	Gm12718	3.22525	1.40848	1.38749	1.23817	0.537	0.785277	0.961839	0.336846	0.130941	1.35684	1.05914	1.2017	0.923585	1.27955	1.08518	1.14401	0.923585	1.18559	0.952765	0.910508	0.969059	0.971903	1.16167	0.958378	0.979374
ENSMUSG00000025372	Baiap2	3.2127	0.771302	0.884056	0.803847	0.728628	0.368828	0.416878	0.378171	0.22958	1.18789	1.26348	1.3068	1.21849	1.03212	1.13902	1.07596	1.09482	0.846909	0.847775	0.682961	0.476801	0.34238	0.396027	0.407121	0.317006
ENSMUSG00000022215	Fitm1	3.20203	1.07075	1.07896	0.831826	1.36328	1.96895	2.20334	0.263683	0.0186768	0.769404	1.00607	0.972674	1.32545	1.64519	1.56083	1.20772	0.785724	0.879579	1.23838	1.6946	2.42383	1.34665	1.33625	0.668242	0.415306
ENSMUSG00000054793	Cadm4	3.20025	1.30995	0.878401	1.27061	0.988038	0.825864	0.756849	0.380674	0.126198	1.05571	0.989572	0.996523	1.01919	0.820437	0.760494	0.735356	0.671587	0.692465	0.833801	0.872559	0.788062	0.790265	0.668252	0.584334	0.482058
ENSMUSG00000036957	Lrfn3	3.18763	1.25776	0.882975	0.992927	0.606722	0.289743	0.399655	0.541745	0.846821	1.43588	1.31243	1.087	1.50274	0.88544	0.995647	1.0121	1.38705	1.08526	0.828049	0.624549	0.388487	0.244111	0.241112	0.385856	0.626941
ENSMUSG00000022149	C9	3.15979	0.979422	0.807799	1.16641	0.752541	0.521616	0.457004	0.20154	0.00856716	1.61726	1.32311	1.30859	1.21486	1.08264	0.963552	0.57813	0.535498	1.48509	0.883046	0.801581	1.06416	1.37532	0.669273	0.441168	0.292889
ENSMUSG00000074800	Gm4149	3.14418	1.0472	0.833314	0.821938	0.897311	0.687565	2.01362	0.859599	0.476627	0.91941	0.754657	1.02542	0.745822	0.719929	0.965667	0.943489	0.932582	1.17268	0.905247	0.778647	0.735929	1.05864	0.870776	1.11713	0.851288
ENSMUSG00000091957	Rps2-ps10	3.11944	0.696006	0.485674	0.608174	0.589089	0.593306	1.46144	0.543718	0.565211	NA	NA	NA	NA	NA	NA	NA	NA	NA	NA	NA	NA	NA	NA	NA	NA
ENSMUSG00000026489	Adck3	3.09161	0.880507	0.794488	0.703875	0.663691	0.460732	0.43093	0.228621	0.0681293	1.2812	1.16984	1.07638	1.43085	1.25716	0.894495	0.947363	0.664558	1.07865	0.829781	0.800312	0.699641	0.392831	0.556414	0.348458	0.210748
ENSMUSG00000044349	Snhg11	3.08898	0.785131	1.01979	1.2134	1.82529	2.8767	2.23476	1.63807	3.35847	0.621561	0.834149	1.38051	2.11266	2.35199	2.22702	2.02033	2.0529	1.15076	1.51844	3.18857	6.03688	7.34467	6.1988	6.51481	8.94507
ENSMUSG00000035031	C8a	3.08173	1.02722	0.948346	1.30009	0.96559	0.703789	0.632495	0.241231	0.00252786	1.85032	1.44017	1.58702	1.19787	1.13826	1.18219	0.925101	0.843136	1.55241	0.725177	0.669603	0.800341	0.976975	0.627323	0.630589	0.348352
ENSMUSG00000060519	Tor3a	3.07758	0.774498	0.822829	0.797862	0.496437	0.319605	0.329273	0.594264	0.766409	1.26455	1.20031	1.22881	1.36153	1.21853	1.61319	1.43618	1.65083	0.81005	0.874481	0.592977	0.376026	0.573335	0.503458	0.56313	0.591581
ENSMUSG00000022550	Adck5	3.06542	1.05856	0.880007	0.920334	0.739337	0.698389	0.609834	0.459507	0.217495	1.12362	1.27454	1.07258	1.31167	1.32289	0.912935	1.36901	1.24121	1.02334	0.777736	0.850898	0.629128	0.396694	0.507412	0.603327	0.37287
ENSMUSG00000078674	Mup18	3.02797	0.745748	0.647191	0.953203	0.519042	0.598204	0.668488	0.201021	0.109521	0.476199	1.07407	1.61821	1.29476	1.26731	0.942747	0.499951	0.475285	0.538643	1.86672	1.53009	1.61985	1.23965	1.17562	0.75806	1.07223
ENSMUSG00000003228	Grk5	3.014	1.13557	1.06289	0.797919	0.452766	0.240356	0.257448	0.382359	0.632423	1.6253	1.51918	1.258	1.67366	1.10972	1.25782	1.36307	1.37132	0.869424	0.786294	0.641654	0.353355	0.573364	0.459967	0.50437	0.574198
ENSMUSG00000029003	Mad2l2	3.00415	1.11171	0.918746	0.979067	0.877323	0.540151	0.5161	0.43998	0.392093	1.31799	1.21327	1.13091	1.39412	1.18883	0.840548	1.00897	0.751029	0.972593	0.798441	0.904939	0.640424	0.480437	0.474847	0.507693	0.354812
ENSMUSG00000040026	Saa3	2.99009	0.62993	0.7406	12.5504	1.03551	0.37644	0.613354	1.1856	0.4298	1.2538	0.902937	1.1927	1.03805	1.65254	2.27875	1.59475	1.81056	0.948532	0.9172	1.02881	0.556567	2.52589	1.86805	2.69967	3.97711
ENSMUSG00000017723	Wfdc2	2.98692	0.71986	0.731603	0.723755	0.663214	0.555311	0.564766	0.418211	0.36077	0.737759	0.716153	0.579221	0.689886	0.695858	0.79702	0.979072	0.772812	0.956314	0.792199	0.790627	1.23338	1.10428	1.05655	1.20366	1.67461
ENSMUSG00000030827	Fgf21	2.98297	0.621499	0.988505	0.396112	1.16057	0.872153	1.38804	22.7773	18.3255	0.789883	1.08136	1.12367	0.974558	1.06455	1.27601	5.162	17.2272	1.38929	0.962512	0.89264	0.840645	0.789647	1.17159	4.22548	6.18803
ENSMUSG00000047767	Atg16l2	2.97957	0.814979	0.731335	0.737691	0.635002	0.260057	0.294484	0.219486	0.362592	0.845307	0.878804	0.966182	0.841575	0.717268	0.63964	0.570357	0.533484	1.23995	0.863286	0.917151	0.913706	0.988613	0.692953	0.653515	0.768561
ENSMUSG00000032725	Folr2	2.9585	0.70678	0.579851	0.952033	0.807615	0.343404	0.450907	0.58287	0.521755	1.24851	1.31094	1.13003	1.35912	1.49606	1.63582	1.43436	1.34794	0.871387	0.915649	0.958093	0.861704	1.78196	1.23577	1.05586	0.630669
ENSMUSG00000020182	Ddc	2.9564	0.94598	0.882644	0.840538	0.701366	0.428116	0.384513	0.395248	1.55062	1.66775	1.4399	1.15724	1.69541	1.17072	1.06361	1.01462	0.969746	0.952089	0.803716	0.733944	0.564522	0.308661	0.33408	0.376466	0.685098
ENSMUSG00000080738	Mup-ps22	2.94226	0.748819	0.845424	1.24689	0.750361	1.05353	1.25936	0.650742	0.151809	0.806105	1.17426	1.43122	1.19013	1.09848	0.980397	0.467995	0.383576	0.25543	1.23364	1.17337	0.950773	0.695727	0.994568	0.382888	0.23215
ENSMUSG00000015451	C4a	2.94166	1.26934	0.9121	1.58383	1.00852	1.69009	3.28191	2.01739	0.0899396	1.00304	0.800421	0.933431	1.03577	1.21604	1.13367	1.24875	1.2226	0.94323	0.83172	0.92474	1.07592	1.1167	1.14219	1.13475	1.2908
ENSMUSG00000030806	Stx1b	2.93674	1.009	1.07675	0.77605	0.544597	0.563093	0.365508	0.218872	0.222279	1.32343	1.15857	0.934592	1.24817	1.06928	0.860014	0.949674	0.863383	0.948753	0.786435	0.705918	0.514776	0.289078	0.307435	0.334079	0.28284
ENSMUSG00000026566	Mpzl1	2.92172	1.1195	0.923916	0.834334	0.604732	0.254746	0.20331	0.300998	0.637535	1.68264	1.56039	1.07599	1.47947	0.884071	0.797362	0.9334	0.946315	1.16787	0.873684	0.808911	0.323796	0.432352	0.375722	0.436416	0.535099
ENSMUSG00000024737	Slc15a3	2.92134	0.641112	0.636224	1.00965	0.767838	0.485692	0.54742	1.07257	2.86291	1.67251	1.19311	1.27011	1.4808	1.71586	1.56316	1.70328	1.7983	1.21267	1.01538	1.05109	0.794902	1.68348	1.23168	1.57575	1.66237
ENSMUSG00000097615	Gm2061	2.89717	1.15933	1.10647	0.870063	0.461759	0.260744	0.129842	0.0753971	0.0309886	1.21218	1.24869	1.09535	1.35264	0.727575	0.654094	0.602842	0.555045	0.831776	0.836327	0.712092	0.403535	0.447153	0.393369	0.372835	0.381353
ENSMUSG00000016024	Lbp	2.88217	0.973983	1.06837	1.48809	1.20535	0.555443	0.464005	0.226264	0.177594	1.31553	1.11028	1.1197	1.15833	0.917817	0.78877	0.549003	0.354422	1.10572	0.863878	0.784411	0.805688	0.900396	0.452358	0.306803	0.352533
ENSMUSG00000021338	Lrrc16a	2.87498	1.16873	1.1355	0.933918	0.727955	0.732568	0.438854	0.222347	0.337683	0.941559	0.94546	1.01076	0.829743	0.623283	0.691818	0.542264	0.470028	0.785877	0.850788	1.00708	0.582858	0.938028	0.818493	0.874206	1.06752
ENSMUSG00000020125	Elane	2.87221	0.770618	0.870368	1.06695	0.608891	0.414965	0.270021	0.477409	0.378934	1.2366	1.17012	1.00471	1.0974	1.17615	1.49852	1.26005	1.21997	1.12277	0.934001	1.03655	1.04617	3.88948	1.25411	1.34745	2.02114
ENSMUSG00000059089	Fcgr4	2.85642	0.699901	0.521829	1.2709	0.690481	0.383866	0.719053	1.51064	2.57208	1.40098	1.27728	1.22595	1.30799	1.67688	2.28593	2.29748	2.6692	0.914899	1.01524	1.0958	1.04532	2.52305	1.61114	1.84526	1.99119
ENSMUSG00000031722	Hp	2.85037	0.760398	0.938332	2.16657	1.05773	0.350606	0.252874	0.12258	0.133313	1.22067	0.812438	1.1476	0.73677	0.55637	0.474722	0.301826	0.202548	1.30259	0.887262	0.679547	0.923146	1.0707	0.338943	0.325505	0.554835
ENSMUSG00000019577	Pdk4	2.84811	1.1374	0.786153	0.48725	0.449083	0.273719	0.278968	1.32951	32.8679	1.11262	1.74296	1.22518	1.85496	1.81666	1.5759	1.42171	1.75006	0.780656	0.689249	0.48673	0.309541	0.169889	0.146426	0.239929	0.996095
ENSMUSG00000091586	Cyp4f17	2.84513	1.04895	0.907777	0.725347	0.72486	0.713657	0.54347	0.481302	0.476647	1.09752	1.05905	1.11069	1.23696	1.04251	0.94177	1.00435	1.01024	1.11265	0.848894	0.843584	0.617503	0.441839	0.581519	0.634271	0.676269
ENSMUSG00000022512	Cldn1	2.83613	1.08799	0.899445	0.949344	0.682991	0.365139	0.219555	0.135816	0.0367043	2.06772	1.5268	1.31544	1.64151	1.01914	0.580817	0.468259	0.406858	1.0623	0.692354	0.716014	0.469718	0.290861	0.225234	0.205938	0.167945
ENSMUSG00000017002	Slpi	2.83498	0.886817	1.03795	1.03337	0.71852	0.552996	0.886685	0.799001	2.66399	0.937097	0.900808	1.20709	0.99963	1.13154	1.61368	1.96848	2.21064	1.19726	0.916099	0.790021	0.900211	2.02929	1.324	1.60224	2.6048
ENSMUSG00000022003	Slc25a30	2.83061	1.78371	1.11205	0.61605	0.428491	0.439345	0.372591	0.466797	0.434194	1.16897	1.76582	1.23747	1.313	1.09485	0.555327	0.82183	0.969163	0.967874	0.798414	0.549501	0.355393	0.257575	0.266481	0.400872	0.338519
ENSMUSG00000017737	Mmp9	2.81231	0.507569	0.584303	1.50912	0.726711	0.260281	0.311389	0.532347	1.50551	1.26272	1.40498	1.16642	1.19162	1.27217	1.27837	1.31021	1.27359	1.18984	1.16533	1.11183	0.908365	2.69605	1.26412	1.53273	2.47136
ENSMUSG00000069792	Wfdc17	2.8018	0.698258	0.771335	0.98954	1.11335	0.405859	0.409812	0.730188	1.36469	1.30801	0.94313	1.06305	1.20472	1.17906	1.14196	1.31357	1.23971	1.19929	1.0724	0.926386	0.767772	2.82753	1.08771	1.40259	1.79849
ENSMUSG00000024913	Lrp5	2.7886	0.97303	0.937903	0.793067	0.745741	0.572222	0.539031	0.877143	1.40023	1.3198	1.10474	1.05567	1.34353	1.12391	1.13044	1.52509	1.71213	1.06429	0.893412	0.770291	0.691132	0.454815	0.649155	0.741386	0.702772
ENSMUSG00000028581	Laptm5	2.78215	0.60776	0.591932	1.00729	0.819857	0.461051	0.586809	1.14965	2.98919	1.30342	1.11525	1.18904	1.27889	1.52482	1.81525	1.80901	2.12236	1.16822	0.911503	1.06832	0.819588	1.93187	1.72132	1.89528	1.96039
ENSMUSG00000060181	Slc35e3	2.78171	0.903779	0.962557	1.10751	0.872013	0.72201	0.583474	0.409695	0.346997	1.18937	1.05749	1.12841	1.19347	0.897063	0.956442	0.898232	0.790622	1.08485	1.20347	1.1145	1.236	1.03009	0.98657	1.0061	1.19249
ENSMUSG00000054764	Mtnr1a	2.77993	1.18074	1.16854	0.874424	0.75177	0.714034	0.68185	0.911378	0.31195	1.15128	1.07409	1.02694	1.38329	1.32453	0.891158	1.20824	1.54368	0.966153	0.854786	0.943376	0.751455	0.835638	0.821675	1.1444	1.0878
ENSMUSG00000051495	Irf2bp2	2.76928	0.775376	0.808331	0.768076	0.584456	0.296543	0.386758	0.434465	0.291933	0.849618	0.945453	0.878296	0.915075	0.819173	0.806252	0.709025	0.64083	1.3279	1.33892	1.02118	0.743347	0.921566	0.646959	0.707292	0.648497
ENSMUSG00000026358	Rgs1	2.76234	0.528575	0.550206	0.777036	0.491754	0.370673	0.538341	1.43029	7.27974	1.10534	0.964633	1.18292	0.969292	1.55575	1.90787	1.85789	2.05903	1.10963	1.20268	1.48933	0.934364	2.45559	1.64062	2.29446	3.44268
ENSMUSG00000024211	Grm8	2.75448	0.832571	0.646379	1.1141	0.61826	0.435827	0.617466	0.262707	0.140934	NA	NA	NA	NA	NA	NA	NA	NA	1.24421	0.917797	0.932703	0.923346	1.03933	0.928766	0.913168	1.01044
ENSMUSG00000034917	Tjp3	2.75399	1.10021	1.03634	0.86017	0.762384	0.49911	0.446017	0.383049	0.194451	1.44717	1.16735	0.993736	1.41556	0.857275	0.695513	0.742794	0.767664	0.819097	0.793688	0.684993	0.574892	0.338939	0.349336	0.43544	0.442723
ENSMUSG00000042041	2010003K11Rik	2.7538	0.71531	0.966432	1.01417	1.18787	1.04827	1.21801	2.53073	0.31814	0.772924	0.784932	1.12618	1.28829	1.24697	1.56198	2.2492	2.65238	0.945442	0.961853	1.11131	0.860575	1.66639	1.35252	2.01966	1.46599
ENSMUSG00000015854	Cd5l	2.74607	0.591045	0.631681	1.17938	0.909563	0.462753	0.554412	0.996697	2.08008	1.46299	1.26837	1.0724	1.14574	1.58456	1.65177	1.39083	1.34744	1.23062	0.955779	1.19564	0.895918	3.0503	1.8893	1.68433	1.08178
ENSMUSG00000028859	Csf3r	2.74565	0.488953	0.743046	1.34145	1.05043	0.386781	0.552331	1.06076	2.96872	1.44623	1.21344	1.28794	1.14086	1.73151	1.69727	1.81634	2.1404	1.03318	0.962513	0.985273	0.692103	2.51431	1.38926	1.97778	2.67798
ENSMUSG00000045287	Rtn4rl1	2.74435	1.08539	1.13093	1.09587	0.99749	0.698502	0.417732	0.364086	0.370489	1.38441	1.09379	1.0696	1.27486	0.731946	0.717267	0.603701	0.534262	0.990384	0.812083	0.810898	0.600614	0.459078	0.381012	0.41316	0.364779
ENSMUSG00000027478	Dnmt3b	2.73574	1.01822	0.933834	0.803319	0.484961	0.370773	0.289504	0.238277	0.293776	0.998265	1.07209	1.06401	1.37888	1.0254	1.05545	0.919795	0.88256	0.803525	0.683951	0.59377	0.511853	0.417831	0.3891	0.396093	0.405428
ENSMUSG00000057580	Gm10012	2.7339	0.770978	0.638146	0.485041	0.627754	0.615843	1.34402	0.523156	0.330165	NA	NA	NA	NA	NA	NA	NA	NA	NA	NA	NA	NA	NA	NA	NA	NA
ENSMUSG00000018427	Ypel2	2.72965	1.288	1.05968	0.945439	0.72095	0.440873	0.384226	0.35802	0.342489	1.23036	1.31924	1.07626	1.72956	1.35774	1.42183	1.08516	1.18348	1.03983	0.929787	0.925556	0.505701	0.507257	0.391444	0.459255	0.507111
ENSMUSG00000053617	Sh3pxd2a	2.72841	0.941673	1.04798	0.907991	0.730221	0.604892	0.455913	0.411628	0.36242	1.44816	1.4265	1.11537	1.65212	1.18685	1.03797	1.08888	1.09985	0.72082	0.783995	0.867038	0.54461	0.366275	0.388132	0.388218	0.378936
ENSMUSG00000025375	Aatk	2.72618	1.12481	1.13025	0.658409	0.782611	1.64396	1.86396	0.395885	0.667316	0.880212	0.718101	0.874546	1.01006	0.937808	1.22494	1.1081	1.17912	1.14863	1.04821	1.10564	1.03428	1.12686	1.21684	1.05978	0.982176
ENSMUSG00000073418	C4b	2.72192	0.732899	0.798733	1.08259	0.924608	0.594452	0.571853	0.36027	0.0537185	1.24884	1.07232	1.20452	1.14781	1.1734	1.05553	0.920905	0.787038	1.129	0.817349	0.822707	1.07312	0.877078	0.836184	0.660761	0.678574
ENSMUSG00000026890	Lhx6	2.70157	1.13145	0.973308	0.852485	0.762272	0.452531	0.431937	0.401257	0.555025	0.856098	0.888178	0.89933	0.941942	0.590367	0.681972	0.845558	0.948935	0.827591	0.991808	0.8932	0.573321	0.738637	0.705566	0.739325	0.668091
ENSMUSG00000036594	H2-Aa	2.70028	0.665476	0.526078	0.975325	0.572987	0.646264	1.22552	2.45892	1.71461	1.08682	1.09523	1.18734	1.39955	2.51489	4.09762	3.33766	4.20447	1.09127	0.796052	1.61535	0.993806	2.76839	2.92021	3.40864	3.00068
ENSMUSG00000009566	Fpgs	2.69539	0.927389	0.983282	0.871088	0.741309	0.592429	0.623495	0.528234	0.243023	1.10959	1.00916	1.0834	1.23665	1.15284	1.20165	1.20823	1.33259	1.05556	0.896878	0.773275	0.666217	0.401871	0.516222	0.593168	0.479076
ENSMUSG00000048376	F2r	2.69503	0.861188	0.937971	0.908029	1.06727	1.28245	1.13544	0.977039	1.02832	0.955451	1.08653	1.14609	1.43704	1.53263	1.53981	1.59371	1.70971	1.00859	0.918723	1.1094	0.988233	1.5652	1.31103	1.77932	2.24156
ENSMUSG00000074240	Cib3	2.68378	1.57836	1.15304	0.985197	1.70748	2.4325	2.46704	1.64031	0.12131	1.21197	1.06367	0.920397	1.09449	1.0476	0.766446	0.757993	0.95716	2.05789	0.682887	0.978161	0.822628	1.52929	1.06978	2.05894	1.19765
ENSMUSG00000023079	Gtf2ird1	2.65536	1.1742	1.00097	0.987369	0.930749	0.7671	0.610976	0.729991	1.65297	1.40018	1.3231	1.11573	1.43446	1.02288	1.0499	1.1841	1.43196	1.02259	0.769014	0.947249	0.601311	0.615191	0.747468	0.870057	1.05344
ENSMUSG00000058715	Fcer1g	2.65213	0.698287	0.581486	0.992794	0.824995	0.485688	0.640764	1.09419	1.87684	1.21231	1.00867	1.0413	1.20674	1.56556	1.81907	1.68987	1.79691	1.01736	0.829134	1.0379	0.766029	2.56803	1.674	1.83794	1.53523
ENSMUSG00000078680	Mup10	2.6259	1.11382	1.12304	1.03397	0.831179	0.956344	0.972949	0.408587	0.010454	0.938353	1.06648	1.35096	1.11712	1.1597	0.889318	0.80277	0.759689	NA	NA	NA	NA	NA	NA	NA	NA
ENSMUSG00000027993	Trim2	2.62449	0.922834	0.982362	0.890672	0.803006	0.531764	0.411633	0.599612	0.530844	1.34029	1.25001	1.21976	1.46735	0.941681	1.0462	0.955989	1.09976	0.834936	0.785484	0.809598	0.666132	0.614757	0.476784	0.627487	1.13523
ENSMUSG00000104520	Gm37336	2.6232	0.719539	0.58445	0.536577	0.497597	0.27984	0.240352	0.223621	0.198493	NA	NA	NA	NA	NA	NA	NA	NA	NA	NA	NA	NA	NA	NA	NA	NA
ENSMUSG00000030895	Hpx	2.61709	0.78662	0.789826	1.98736	1.02121	0.492996	0.541314	0.548228	0.321376	1.36687	0.997097	1.03996	1.00568	1.16134	1.26259	1.28355	1.29939	1.59352	0.89176	0.952545	0.963467	1.74697	1.22462	1.3672	1.36827
ENSMUSG00000045382	Cxcr4	2.60749	0.507008	0.64809	1.07834	0.749638	0.655403	0.934566	1.98944	4.96821	1.34718	1.19708	1.05223	1.37284	1.63403	1.89789	1.99379	2.23861	1.25794	0.995891	1.05615	0.895674	2.24541	1.33741	1.86329	2.41207
ENSMUSG00000019590	Cyb561	2.60452	0.677651	0.654765	1.54347	0.992879	0.71986	0.931035	1.85951	1.98666	1.15597	1.01341	1.118	1.04682	1.18993	1.60398	2.39161	3.80435	1.2172	0.862347	1.02163	1.24717	1.80569	2.03922	3.29432	3.66923
ENSMUSG00000038135	Crygn	2.59822	1.43725	0.923441	1.06858	0.993116	0.870028	1.06607	1.0901	0.475335	1.1696	0.930685	1.21032	1.30296	1.46262	1.6796	1.80046	1.73096	1.01256	1.02607	1.1584	0.689104	1.06234	1.02145	1.30515	1.39744
ENSMUSG00000042115	Klhdc8a	2.59231	0.956985	1.02305	0.857752	0.764813	0.554873	0.369716	0.584756	0.386903	1.69832	1.8745	1.45451	1.61061	1.27305	1.37578	1.14122	1.55413	0.974948	0.81694	0.797966	0.569419	0.514282	0.362315	0.481778	0.529244
ENSMUSG00000095771	Igkv14-111	2.5827	0.577815	0.395713	0.678821	0.633829	0.297498	0.654547	1.00835	0.671056	1.3152	1.41967	1.32452	1.42031	1.56285	1.65355	2.11132	1.979	1.13293	1.04464	1.09312	0.877619	1.6758	1.24435	1.33307	1.43945
ENSMUSG00000069324	Gm5096	2.57918	0.798908	0.735441	0.570524	0.494708	0.352955	0.509697	0.182599	0.0226588	1.08673	0.930807	0.992001	1.0746	0.757165	0.713342	0.656804	0.766122	0.501091	0.536843	0.688733	0.437538	0.202159	0.338452	0.37257	0.138885
ENSMUSG00000051000	Fam160a1	2.57879	1.07712	1.01835	1.01546	0.79728	0.530521	0.522949	0.369281	0.286354	1.16955	1.01165	1.09629	1.29528	1.0375	0.894118	0.922062	0.89401	1.13137	0.852954	0.922504	0.504357	0.633703	0.659256	0.672352	0.719812
ENSMUSG00000019989	Enpp3	2.5775	0.953044	0.963332	0.931551	0.732282	0.548242	0.467045	0.239192	0.0837535	1.40322	1.11974	1.14595	0.999681	0.947137	0.6081	0.458188	0.276191	1.28066	0.71015	0.775501	0.782163	0.639666	0.444538	0.273728	0.200507
ENSMUSG00000036896	C1qc	2.5721	0.713579	0.674972	1.0949	0.856834	0.411168	0.690636	1.13279	2.12481	1.26133	1.1575	1.13653	1.2206	1.55487	1.71199	1.65245	1.80036	1.15494	0.821236	0.945622	0.746597	2.00655	1.40219	1.62953	1.48799
ENSMUSG00000048087	Gm4737	2.56723	0.729019	0.700276	0.593883	0.540365	0.58711	1.02374	0.310554	0.109124	0.80198	0.725955	0.907236	0.892085	0.903316	0.892619	0.744613	0.664645	1.19337	0.930008	0.891308	0.665312	0.660057	1.00477	0.634408	0.312918
ENSMUSG00000036887	C1qa	2.55766	0.719751	0.723207	1.0371	0.904416	0.465207	0.583651	1.1619	1.38948	1.19168	1.20394	1.10301	1.12449	1.5136	1.70924	1.6997	1.75414	1.07422	0.848172	0.972461	0.68261	2.22332	1.5667	1.6705	1.55096
ENSMUSG00000040017	Saa4	2.55645	0.948386	0.994905	1.89007	1.12901	0.753184	0.966405	0.369724	0.0103415	1.04044	0.867238	1.30638	1.05936	1.0818	1.14377	1.01721	0.707466	1.02956	1.18527	1.11641	1.22892	2.21193	1.41907	0.912062	0.877291
ENSMUSG00000028456	Unc13b	2.55594	1.07595	0.981664	1.08841	0.873017	0.728397	0.685411	0.757763	1.16294	1.24713	1.02578	1.23359	1.13303	1.08085	1.1528	1.36337	1.54992	1.15892	0.850876	0.905763	1.02578	0.805684	1.01339	1.13462	0.949067
ENSMUSG00000030579	Tyrobp	2.54623	0.714518	0.740726	1.32237	0.886363	0.46122	0.723848	1.20984	2.04784	1.22479	0.967861	1.06037	1.16278	1.64999	1.68978	1.77523	1.85095	1.12303	1.01292	1.21761	1.06676	2.81137	1.68872	1.87789	1.86864
ENSMUSG00000004730	Adgre1	2.54264	0.646839	0.670847	0.970013	0.810915	0.429115	0.544152	0.879237	1.43454	1.59477	1.25036	1.19641	1.43421	1.86574	2.01976	1.66658	1.90347	1.24342	0.948647	0.988283	0.443657	2.72355	1.50023	1.41948	0.98112
ENSMUSG00000056666	Retsat	2.54212	0.939202	0.964918	0.571878	0.723589	1.11942	0.980533	1.06823	1.5838	0.769614	0.808464	0.866812	0.853874	0.828409	0.90575	1.13047	1.26725	0.745347	0.906412	0.893865	1.22594	0.377229	0.651676	1.037	1.48061
ENSMUSG00000000876	Pxmp4	2.54157	0.873133	0.880637	0.72732	0.629863	0.439092	0.505012	0.512237	0.324263	0.871934	1.00669	0.931896	1.02146	0.913877	0.913066	0.926824	1.07599	1.02949	0.808679	0.722285	0.580683	0.447332	0.500108	0.54685	0.497206
ENSMUSG00000039395	Mreg	2.53458	0.951939	0.94128	0.804714	0.782997	0.654781	0.614119	0.732084	0.494368	1.20865	1.52771	1.21079	1.56247	1.24188	1.3587	1.44749	1.38107	0.91659	0.781732	0.675561	0.45826	0.374501	0.515214	0.565038	0.607472
ENSMUSG00000051439	Cd14	2.5331	0.540175	0.608868	1.19151	0.708122	0.3074	0.380303	0.89999	1.89855	1.16794	1.04555	1.02662	1.1377	1.33601	1.33359	1.26984	1.54983	0.992354	0.971703	1.01009	1.05028	2.26547	1.18052	1.45326	2.23183
ENSMUSG00000043671	Dpy19l3	2.53028	1.46502	1.22799	1.41151	1.06654	1.16141	1.05694	0.270909	0.278853	1.42232	1.13277	0.940745	1.01264	1.25378	0.912384	0.760247	0.67418	1.3055	0.915086	0.923245	0.703342	0.983679	0.919172	0.889045	0.757226
ENSMUSG00000032482	Cspg5	2.52984	1.46168	1.10884	1.07393	0.84397	1.12675	1.24993	0.622591	0.202778	1.18531	1.32087	0.964422	0.979127	1.16753	1.39094	1.63988	2.08337	1.05637	1.0176	1.03756	1.51134	1.09769	1.29912	1.49116	1.19452
ENSMUSG00000066154	Mup3	2.52211	1.14475	0.924349	0.790295	0.671587	0.614565	0.48739	0.0507419	0.000651791	0.988725	1.15404	0.958325	0.753513	0.346858	0.162639	0.0834248	0.044214	0.61124	0.947634	0.633782	0.79574	0.165382	0.11218	0.0271646	0.0155893
ENSMUSG00000052560	Cpne8	2.51576	0.538745	0.589885	1.08063	0.80526	0.390451	0.430103	0.547354	0.671289	1.09199	1.1796	1.15933	1.15587	0.975645	1.16823	1.2391	1.30367	0.984159	0.897216	0.927686	0.667499	1.42184	1.10636	1.12079	1.25884
ENSMUSG00000015944	Gatsl2	2.51189	0.794566	0.944089	0.986184	0.937393	0.658171	0.680818	0.723981	0.959072	1.35039	1.0103	1.19657	1.26429	0.998936	0.933182	1.18767	1.44617	0.952353	1.02289	0.862671	0.770138	0.890586	0.671049	0.94272	1.07161
ENSMUSG00000029238	Clock	2.50969	0.954594	1.11804	0.906292	0.793511	0.4999	0.377407	0.472525	0.776624	1.6148	1.57785	1.37845	1.65415	1.14316	1.1993	1.02811	1.24883	0.878269	0.971145	0.825947	0.523192	0.512167	0.387935	0.487397	0.70363
ENSMUSG00000078683	Mup1	2.49702	1.22818	0.855979	1.59227	0.801892	1.07953	1.00411	0.234747	0.00602004	1.42468	1.20207	1.6385	1.74543	1.86963	1.70037	1.47166	1.19123	0.937134	1.22244	1.06535	0.979792	0.951866	1.00457	0.914965	0.761557
ENSMUSG00000052062	Pard3b	2.49521	0.855319	0.861518	0.738373	0.71911	0.855427	0.740097	0.609911	0.629019	1.28238	1.09583	0.922324	0.831995	1.15334	1.04479	1.04067	1.18901	1.22281	0.925779	0.996883	1.07472	1.06454	1.27653	1.26576	1.44089
ENSMUSG00000059108	Ifitm6	2.49485	0.641424	0.650976	1.58787	0.53354	0.378112	0.293166	0.578299	0.5296	1.33816	1.33544	1.13289	1.59269	1.43796	1.60897	1.41221	1.32014	0.862955	0.874577	0.789608	0.743805	2.20768	1.07386	1.00561	1.19854
ENSMUSG00000026938	Fcna	2.49239	0.805774	0.760562	0.895472	0.759227	0.41087	0.433663	0.52536	0.350649	0.918794	1.12965	1.004	1.07643	1.0348	1.07394	1.13105	0.944662	0.807075	1.00543	0.964117	0.954646	1.24663	1.12001	0.818219	0.451458
ENSMUSG00000036120	Rfxank	2.48065	1.18201	1.02128	0.888851	0.65387	0.474726	0.404193	0.421303	0.477454	1.06137	1.036	1.02636	1.1896	0.932132	1.00851	1.05554	1.04375	0.985785	0.65312	0.561882	0.473787	0.38411	0.417735	0.443729	0.510871
ENSMUSG00000024589	Nedd4l	2.48063	0.959231	0.831477	0.821361	0.682181	0.36851	0.361105	0.543149	1.1653	1.26894	1.27673	1.3528	1.43462	0.968895	0.990175	1.02887	1.3678	1.02914	1.00671	0.845389	0.68751	0.479004	0.422365	0.615658	0.72914
ENSMUSG00000036905	C1qb	2.47903	0.656419	0.68675	1.15754	0.851943	0.428716	0.592552	1.13191	1.96303	1.2258	1.11624	1.10218	1.21988	1.45826	1.72742	1.69044	1.85099	1.0271	0.892156	1.02024	0.708198	2.37973	1.57102	1.77208	1.7316
ENSMUSG00000018927	Ccl6	2.47849	0.73122	0.6478	1.4164	0.734705	0.430055	0.550726	1.56006	5.52118	1.12412	1.2094	1.14823	1.14928	1.30731	1.45258	1.35839	1.8469	0.905914	1.01452	0.870744	0.761422	1.84913	1.33946	1.55772	1.98555
ENSMUSG00000042485	Mustn1	2.47671	0.987142	0.896578	0.892791	0.780246	0.388156	0.406816	0.724267	0.942817	1.25622	0.874564	1.12488	0.915906	0.844529	1.00821	1.30053	1.36457	1.04785	0.925357	0.873002	0.691172	1.17706	0.747363	1.08896	1.12806
ENSMUSG00000041119	Pde9a	2.47647	1.06942	0.893686	0.867432	0.660837	0.416954	0.259601	0.153651	0.0151448	1.65194	1.23675	1.01789	1.30286	0.795826	0.559621	0.54918	0.430827	0.907218	0.782878	0.846426	0.525441	0.427419	0.410813	0.387489	0.259381
ENSMUSG00000052160	Pld4	2.4745	0.668596	0.752103	1.14756	0.808253	0.471445	0.628016	1.05026	1.26317	1.36404	1.09445	1.19038	1.14458	1.59406	2.07934	1.95292	2.13182	1.03751	0.887184	1.05883	1.03727	2.20734	1.66788	1.66355	1.29888
ENSMUSG00000052684	Jun	2.47025	1.10177	0.493661	0.47258	0.415959	0.612202	1.17435	1.69566	2.32767	0.937018	1.24452	1.23253	1.08496	1.20982	1.35668	1.53006	2.12472	1.34876	1.39835	1.03826	0.556211	0.811196	0.670324	0.826238	1.30351
ENSMUSG00000038155	Gstp2	2.46741	1.07195	0.960408	1.77211	1.76496	3.493	5.07106	6.92178	2.85555	1.34058	0.85491	1.39475	1.91663	2.34035	2.5535	2.98318	1.95876	1.21922	1.0857	1.22744	1.72245	2.09838	1.84964	1.87144	2.29498
ENSMUSG00000041930	Fam222a	2.46566	1.00004	1.15319	0.954514	0.51272	0.591786	0.347007	0.371699	0.778096	1.31432	1.24534	1.29007	1.62511	1.17417	1.11361	1.07382	1.19367	1.01473	0.57286	0.599321	0.638403	0.472716	0.513495	0.46796	0.486596
ENSMUSG00000020743	Mif4gd	2.46225	0.851545	0.919189	0.955308	0.78634	0.580134	0.557591	0.506534	0.381409	1.06153	1.07356	1.02599	1.18968	1.03138	1.21191	1.27039	1.28077	1.07815	0.932658	0.829319	0.925691	0.729634	0.883787	0.895427	0.779385
ENSMUSG00000026796	Fam129b	2.44987	0.7375	0.83499	0.996521	1.04487	0.934514	1.00235	1.42899	2.69651	1.24976	1.06402	1.21079	1.39165	1.77324	1.83685	2.3789	2.93718	1.11701	0.81345	1.13675	1.15569	1.08088	1.25736	1.85501	2.11046
ENSMUSG00000030771	Micalcl	2.44775	1.10395	1.17681	1.14095	0.811056	0.647	0.665006	0.63078	0.755593	1.35643	1.47042	1.5493	1.60545	1.22694	1.29633	1.20991	1.64029	1.07888	0.791414	0.878311	0.902259	0.733641	0.686089	0.691768	0.852145
ENSMUSG00000020604	Arsg	2.44433	1.00736	0.987284	1.06298	0.8328	0.598141	0.422179	0.601695	0.376396	1.35776	1.04394	0.923879	0.984463	0.869209	0.588096	0.989529	1.08757	1.23613	0.749419	0.669953	0.566448	0.49912	0.554153	0.816019	0.805282
ENSMUSG00000032360	Hcrtr2	2.44198	1.03695	1.19162	1.20883	0.869434	0.787866	1.21596	0.36058	0.13345	1.15462	1.07778	1.23175	0.915328	0.837624	0.957472	0.969809	0.858768	1.10378	1.04641	1	1	1.23816	1.07055	1	1.04996
ENSMUSG00000036216	Leap2	2.44194	1.28328	1.17214	1.08818	0.815499	0.617413	0.588627	0.456154	0.014939	0.974283	0.700162	0.842856	0.969808	0.809978	0.925777	1.01939	1.03104	0.904436	1.15872	1.08563	0.970533	0.636973	0.770112	0.849884	0.45348
ENSMUSG00000050621	Rps27rt	2.43633	0.950078	0.767155	0.776807	0.818849	0.83224	1.9	0.981008	0.44696	0.828686	0.708776	0.762789	0.834489	0.985925	0.677751	0.858423	0.754105	0.904142	0.894089	0.8425	0.741582	0.953991	1.04918	1.05765	0.812696
ENSMUSG00000058486	Wdr91	2.43408	1.10246	0.955483	1.06081	0.85692	0.824473	0.758232	1.03273	1.24419	1.09188	1.24852	1.18038	1.44808	1.55445	1.59867	1.87583	1.82828	1.06727	0.958909	0.96224	0.970921	0.960916	1.06115	1.17447	1.33257
ENSMUSG00000031400	G6pdx	2.42748	0.715089	0.65713	0.713723	0.756994	0.475182	0.414062	0.621436	2.05645	0.773794	0.771709	0.849263	0.905654	0.928007	0.893948	0.904639	0.904232	0.672075	0.66397	0.835283	0.399274	1.13739	0.786728	0.80723	1.10018
ENSMUSG00000038917	3930402G23Rik	2.42232	1.15536	1.16773	0.642566	0.53285	0.225662	0.246735	0.492498	1.77032	1.30949	1.19874	1.07611	1.26232	0.738007	0.900254	1.09907	0.729485	1.36831	0.803204	0.836328	0.528682	0.457895	0.504496	0.67903	0.633494
ENSMUSG00000081251	Gm12164	2.42079	1.03274	1.04396	0.937186	0.873975	0.874911	1.00234	0.877987	0.514595	0.970181	1.19144	0.915092	1.08874	1.06442	0.970405	0.924214	0.72678	1.46182	1.30359	1.32958	1.56939	1.41344	1.22661	0.927387	2.00197
ENSMUSG00000092500	Gm20400	2.41992	1.13103	1.13664	1.20823	1.16656	0.850917	0.839322	1.27125	2.81712	NA	NA	NA	NA	NA	NA	NA	NA	NA	NA	NA	NA	NA	NA	NA	NA
ENSMUSG00000026177	Slc11a1	2.41826	0.709397	0.660158	1.01306	0.805079	0.475339	0.700928	1.17833	2.85945	1.25847	1.14619	1.2013	1.36971	1.67431	1.89419	1.82965	2.02935	1.06063	0.880248	0.949188	0.42216	1.79286	1.42745	1.5288	1.43528
ENSMUSG00000013150	Gfod2	2.41705	0.987637	0.971907	1.01885	0.774676	0.504689	0.476292	0.52056	0.439094	1.10191	1.03978	1.15742	1.20196	0.994501	0.949095	0.890222	1.09253	1.02638	0.932281	0.800709	0.670259	0.486811	0.495672	0.612096	0.562036
ENSMUSG00000018774	Cd68	2.41373	0.675844	0.653069	1.00561	0.743576	0.447341	0.54543	0.9789	3.9821	1.22161	1.15515	1.16189	1.22401	1.47614	1.79475	1.64565	1.88581	0.913453	0.844757	0.9321	0.837503	2.01376	1.40962	1.71163	1.70099
ENSMUSG00000006356	Crip2	2.40583	1.00657	0.917801	0.796854	0.866957	0.507034	0.467379	0.403737	0.372105	1.25254	1.09321	1.07232	1.19468	0.876429	0.876126	0.888498	0.876729	0.943258	0.842143	0.765709	0.595865	0.35879	0.335142	0.309067	0.239537
ENSMUSG00000067149	Jchain	2.4026	0.471608	0.432678	0.787978	0.810667	0.367463	0.319755	0.581076	0.230053	1.05309	1.06756	1.16723	0.965789	1.00907	0.87777	0.862433	0.860376	1.37998	0.976403	0.969243	0.800491	5.07777	1.26818	1.40601	1.85047
ENSMUSG00000049555	Tmie	2.40132	1.17723	1.02615	0.822395	0.602273	0.445388	0.264575	0.256733	0.18083	1.16309	0.926102	0.889674	1.08356	0.450492	0.439354	0.319884	0.276111	0.753742	0.814584	0.693092	0.46443	0.231698	0.252705	0.222593	0.262048
ENSMUSG00000051682	Treml4	2.39913	0.658348	0.662108	0.967841	0.864042	0.43449	0.548723	1.0128	1.62374	1.63029	1.49008	1.45555	1.38147	1.64488	1.88567	1.61168	1.86117	1.08499	0.946349	0.984042	0.866585	2.39425	1.31935	1.2626	1.0302
ENSMUSG00000047446	Arl4a	2.3866	0.807991	0.810437	0.595818	0.504219	0.390123	0.376424	0.278643	0.202435	0.873787	0.978376	0.988413	0.936459	0.86654	0.794806	0.607751	0.56374	1.05789	0.880964	0.6838	0.443285	0.412427	0.305521	0.271245	0.299102
ENSMUSG00000044367	Slc16a13	2.38649	0.974239	1.28936	0.847345	1.02513	0.994343	0.913737	0.316332	0.543773	0.887478	1.1579	1.11067	1.13316	0.95297	0.972229	0.938503	1.00852	0.7768	1.18793	1.0309	0.788203	0.694527	0.725436	0.749148	0.732201
ENSMUSG00000051748	Wfdc21	2.38638	0.813861	0.828288	1.23698	0.92002	0.474117	0.355649	0.0393303	0.00123258	0.954154	0.742241	0.849163	0.989135	0.807856	0.484303	0.258988	0.120021	0.901511	0.977766	1.11711	0.977475	0.742178	0.530207	0.250525	0.104919
ENSMUSG00000022620	Arsa	2.38413	1.19467	1.0991	0.958766	1.17597	1.49991	1.07202	0.705714	0.477571	1.05014	0.770254	0.895603	0.690926	0.609537	0.541081	0.514715	0.482636	1.20577	0.919276	0.948738	0.911732	0.815922	0.717683	0.705521	0.921744
ENSMUSG00000058626	Capn11	2.38162	0.589896	3.11201	0.485294	0.485183	0.667119	1.0632	1.24457	0.605868	2.31446	3.16155	2.25988	2.07206	1.50994	1.9101	1.23058	1.24063	0.880824	0.964281	1.45197	0.712507	0.812641	0.649394	0.649394	1.00899
ENSMUSG00000034271	Jdp2	2.38139	0.491718	0.740945	0.871039	0.883961	0.353988	0.731174	1.31044	2.08418	0.980161	0.930873	1.20166	1.04113	1.21189	1.30692	1.70089	1.58776	1.18113	0.96443	0.879335	0.708664	1.30498	1.26754	1.27884	1.24077
ENSMUSG00000091780	Sco2	2.38071	0.894644	0.79789	0.784841	0.747759	0.528507	0.50118	0.309163	0.0951602	0.821906	0.792125	0.817175	1.03914	0.718687	0.525132	0.74081	0.546406	1.04317	0.892048	0.914629	0.625103	0.38163	0.362931	0.354017	0.25131
ENSMUSG00000044313	Mab21l3	2.37491	0.939331	0.738633	0.78226	0.864887	0.503626	0.4096	0.820254	0.96735	1.11909	0.891045	0.808055	1.17696	1.24745	1.29271	1.00091	1.55948	1.10464	0.915967	0.953078	0.791139	1.07371	1.01609	1.1621	1.63431
ENSMUSG00000023019	Gpd1	2.37463	1.15754	1.19032	0.918333	0.983907	1.0472	0.963414	0.639727	0.249826	1.06399	0.992199	0.908641	1.02046	0.891759	0.933423	0.985881	1.03427	0.999334	1.03344	0.949427	0.925828	0.472439	0.580977	0.720749	0.45983
ENSMUSG00000081053	Mup-ps17	2.37119	2.11343	1.43738	2.37133	1.24399	1.1703	1.63977	0.295301	0.177266	1.03757	1.09686	1.14775	1.36623	1.09831	0.914237	1.04507	0.837265	NA	NA	NA	NA	NA	NA	NA	NA
ENSMUSG00000069939	Gm12070	2.36976	1.17388	0.93928	0.815543	0.772918	0.74195	0.955634	0.728532	0.413563	NA	NA	NA	NA	NA	NA	NA	NA	NA	NA	NA	NA	NA	NA	NA	NA
ENSMUSG00000026072	Il1r1	2.36695	0.671411	0.704464	1.15723	0.936712	0.475987	0.698982	1.14709	1.02911	0.827785	0.821039	1.3117	0.90076	0.903304	1.33801	1.31496	1.41636	0.916715	1.17048	1.15281	1.37837	2.27883	1.46954	1.8254	3.37013
ENSMUSG00000037887	Dusp8	2.36503	1.26952	0.988081	0.963152	0.593329	0.515644	0.651772	1.71336	12.1434	1.10292	1.31091	1.35557	1.11413	1.04701	1.24567	1.57494	2.15605	1.07479	0.910208	0.90444	0.72782	0.968926	0.783524	1.06062	1.54389
ENSMUSG00000034641	Cd300ld	2.36337	0.693955	0.698381	1.12783	0.699757	0.534734	0.653769	0.906036	1.27464	1.51577	1.30637	1.20984	1.50833	1.61691	1.69365	1.64858	1.82014	0.923217	0.950617	0.935833	0.888159	1.93453	1.23785	1.17315	1.14997
ENSMUSG00000030470	Csrp3	2.35651	0.785153	0.894961	1.01157	0.886305	0.802576	0.610837	0.145968	0.00822571	0.968156	0.996799	0.878932	1.01726	1.01433	0.573676	0.333095	0.148968	0.652595	0.863487	1.01511	1.18672	0.573367	0.388066	0.221866	0.0972961
ENSMUSG00000046805	Mpeg1	2.35465	0.546064	0.60789	1.15508	0.714439	0.396397	0.483938	0.868392	2.8747	1.56568	1.17615	1.12825	1.13056	1.42766	1.63249	1.27033	1.4811	1.14289	0.990722	1.11208	0.891152	2.63627	1.5205	1.68406	2.25969
ENSMUSG00000039196	Orm1	2.35416	0.840621	0.894863	2.2819	1.09203	0.494581	0.459787	0.301954	0.0749851	0.965943	0.824536	1.00262	0.923393	0.848898	0.767894	0.695512	0.54449	0.926112	0.897254	0.951624	1.21388	1.53345	0.809967	0.696241	0.909151
ENSMUSG00000014542	Clec4f	2.35069	0.736767	0.676516	1.03031	0.744197	0.426677	0.525411	0.656305	0.384326	1.16803	1.21634	1.14699	1.19146	1.33663	1.50766	1.35649	1.24864	0.966999	0.976753	1.01778	0.868725	1.77557	1.23215	1.09361	0.564669
ENSMUSG00000023349	Clec4n	2.3495	0.600701	0.576494	0.855563	0.709669	0.316312	0.426493	1.353	2.08901	1.27712	1.21851	1.18049	1.2101	1.5621	1.86315	2.04103	2.9181	0.992034	0.852443	0.875593	0.57693	2.09712	1.26972	2.03247	2.82002
ENSMUSG00000010609	Psen2	2.33834	0.903619	0.865409	0.880483	0.707094	0.48438	0.459151	0.295817	0.141623	1.20164	1.03868	1.01505	1.21465	1.00879	0.835331	0.740005	0.601087	1.03656	0.895429	0.841164	0.670366	0.551536	0.556112	0.376432	0.242504
ENSMUSG00000098112	Bin2	2.33637	0.730525	0.878956	1.27409	0.854638	0.552323	0.519227	1.07498	2.19066	1.53614	1.46137	1.26866	1.41791	1.50227	1.79366	2.12902	2.07622	1.15159	1.01458	1.04059	0.628531	1.96405	1.48576	1.64522	1.7437
ENSMUSG00000026288	Inpp5d	2.33516	0.657487	0.617264	0.953214	0.866181	0.546911	0.675619	1.34411	3.17686	1.44439	1.25249	1.35949	1.53859	1.73267	2.18912	2.1275	2.69432	1.05176	0.893993	1.02338	0.852814	1.76661	1.33254	1.58835	1.593
ENSMUSG00000028354	Fmn2	2.3342	0.756592	0.532429	1.01494	0.870481	0.72059	1.03218	1.89117	7.9559	1.31246	1.25407	1.68776	1.33924	1.64267	1.70258	2.25555	3.31145	1.15508	1.03557	1.08131	0.953431	1.23898	1.19176	1.61786	3.25813
ENSMUSG00000060586	H2-Eb1	2.33222	0.625643	0.418086	1.00456	0.522488	0.576254	1.37677	2.80563	1.7659	1.1518	1.06817	1.19949	1.47126	2.70214	4.33156	3.39685	4.6087	1.13166	0.781988	1.75036	1.13297	2.61089	2.97817	3.40009	3.08017
ENSMUSG00000071719	Tmem28	2.33098	0.768981	0.751943	1.24705	0.632676	1.07988	0.584972	0.573218	0.297279	NA	NA	NA	NA	NA	NA	NA	NA	0.915444	1.13461	1.04654	0.979943	1.04147	1.09322	0.900469	0.899503
ENSMUSG00000020000	Moxd1	2.32331	0.421606	0.224285	1.48866	0.420462	0.224285	0.314803	0.224285	0.284991	NA	NA	NA	NA	NA	NA	NA	NA	NA	NA	NA	NA	NA	NA	NA	NA
ENSMUSG00000017754	Pltp	2.3228	0.765363	0.910545	0.513378	0.817933	0.461802	0.797673	0.35443	0.337084	0.767398	0.813959	0.78068	0.855111	0.822712	0.780045	0.592131	0.498515	0.809495	0.620912	0.880297	1.44683	1.21002	0.77169	0.425256	0.22592
ENSMUSG00000069919	Hba-a1	2.31561	1.01404	0.778228	0.458901	0.795141	0.560338	0.950131	0.885371	0.223025	1.03834	1.06755	0.836989	0.963557	0.731505	0.994375	1.44462	1.70618	0.904719	0.923411	0.704481	1.04178	0.88757	0.766034	1.02919	0.824789
ENSMUSG00000004814	Ccl24	2.31369	0.694074	0.457944	1.17549	0.339705	0.378102	0.436195	0.503072	0.446968	1.06678	1.16249	1.35251	1.10746	1.24188	1.32082	1.06905	0.705854	0.878283	0.877415	1.00438	0.569873	0.884227	1.10118	0.990788	0.708374
ENSMUSG00000048368	Omd	2.31317	1.07502	1.08632	0.605766	1.07703	1.08459	0.843097	0.462356	0.225522	0.911625	0.805154	1.06318	0.88252	0.762668	1.00622	0.676926	0.952379	1.08729	1.00024	1.01211	0.984746	1.07128	1.0864	1.1075	1.18794
ENSMUSG00000032098	Treh	2.3131	1.16222	1.10903	1.11129	0.992475	1.09474	1.87235	1.33822	0.676261	1.22139	0.636564	1.21991	1.22326	1.16288	1.52802	2.65553	2.84861	1.15421	1.05778	1.16147	0.886046	1.22402	1.9255	2.42854	1.42301
ENSMUSG00000025743	Sdc3	2.30926	0.686307	0.691153	1.0268	0.859867	0.521114	0.685175	0.951245	1.41253	1.28356	1.24843	1.06824	1.18978	1.45037	1.57097	1.47751	1.51334	1.15971	0.925515	0.990336	0.804318	1.97193	1.57253	1.30298	0.996152
ENSMUSG00000030587	2200002D01Rik	2.30665	1.27761	0.982356	1.61606	1.81294	1.82225	2.71154	2.07845	0.917015	0.910141	0.831505	1.15273	1.26541	2.18977	2.13447	2.49037	2.43898	0.883832	0.978464	1.42448	2.02874	2.41749	2.57747	2.99227	2.95161
ENSMUSG00000026442	Nfasc	2.29404	0.880089	0.899819	1.58225	1.08613	0.420261	0.49578	0.361559	0.272049	1.73997	1.53349	1.2912	1.15593	1.3101	1.01977	1.19918	0.911779	1.14056	0.856452	0.867731	0.810667	0.990537	0.781728	0.75679	0.949655
ENSMUSG00000074715	Ccl28	2.29119	0.59789	0.580649	0.78341	0.934329	0.738492	0.730928	0.502512	0.296942	1.04753	1.00914	0.993278	1.0239	1.02424	0.902456	0.940832	0.777207	1.03286	1.05479	0.952827	1.11266	1.14149	0.999928	0.952827	1.19952
ENSMUSG00000021275	Tecpr2	2.28605	1.05143	1.04548	0.87787	0.7756	0.625287	0.574714	0.644893	1.1917	1.17078	1.25257	1.11182	1.30083	1.03028	1.0848	1.10692	1.15797	0.844538	0.867371	0.742823	0.653821	0.63208	0.58648	0.575099	0.7398
ENSMUSG00000001761	Smo	2.28591	0.808555	0.897893	0.800479	0.723036	0.626018	0.611031	0.979036	1.22595	1.30001	1.05696	1.04842	1.12255	1.11164	0.977855	1.13025	1.52666	0.943014	0.768764	0.722626	0.413544	0.593481	0.505873	0.822974	1.01087
ENSMUSG00000045039	Megf8	2.28077	0.930859	0.937514	1.04647	0.888827	0.867156	0.72792	0.948487	1.22958	0.845143	0.819387	0.911661	0.833891	0.895511	0.871971	1.16169	1.33696	1.17437	1.03802	0.950895	0.839234	0.865683	1.00708	1.21966	1.36298
ENSMUSG00000018008	Cyth4	2.2795	0.62582	0.642127	1.06521	0.848712	0.501442	0.539694	0.964185	2.06454	1.18777	1.03935	1.20878	1.06161	1.39065	1.59205	1.59976	1.67689	1.05995	0.839256	1.02492	0.768698	2.27584	1.35829	1.62891	1.62809
ENSMUSG00000030413	Pglyrp1	2.27417	0.396424	0.284516	1.02642	0.342177	0.292331	0.377306	0.578648	0.56228	0.888964	0.806032	1.08164	0.952229	1.15064	1.14481	1.06277	1.11745	1.20547	1.01363	1.1018	0.958055	2.51535	1.1922	1.55402	1.97043
ENSMUSG00000015340	Cybb	2.27265	0.584246	0.640458	1.02717	0.756454	0.45943	0.535729	1.24844	2.5881	1.55079	1.53116	1.38579	1.56859	1.94077	2.28075	1.97399	2.34264	0.976563	0.992621	0.991313	1.06355	3.40792	1.55717	1.97576	2.12365
ENSMUSG00000032012	Pvrl1	2.27022	0.996432	1.06272	1.00298	0.880117	0.804999	0.6579	0.613122	0.254815	1.04744	1.03336	1.03902	1.05353	0.894246	0.869266	0.870484	0.815542	0.928648	0.883471	0.719859	0.553394	0.453329	0.526469	0.59767	0.463682
ENSMUSG00000059908	Mug1	2.26768	0.969989	0.910843	0.757876	0.788663	0.629744	0.521064	0.24976	0.011284	1.25674	1.10369	1.09153	1.03725	0.933299	0.821516	0.703598	0.558356	1.07075	0.865984	0.754079	0.896316	0.60285	0.553845	0.5027	0.294818
ENSMUSG00000030707	Coro1a	2.26331	0.679696	0.661198	1.05934	0.871786	0.528723	0.822558	1.66498	2.18275	1.27028	1.22156	1.14645	1.15228	1.89221	2.06936	2.43641	2.87696	1.35888	0.81882	1.12326	0.744535	2.51628	1.61505	2.38282	2.81705
ENSMUSG00000001763	Tspan33	2.26322	1.26529	1.10358	1.09834	0.892888	0.792112	0.794658	0.674172	0.265667	1.25423	1.19556	0.95767	1.23649	0.961281	0.793006	0.966006	1.04147	1.10408	0.856357	0.761434	0.704776	0.539963	0.67831	0.844557	0.608744
ENSMUSG00000027983	Cyp2u1	2.25905	1.49296	1.45156	1.04606	0.944579	1.76896	1.61374	1.04052	0.21199	1.82403	1.01749	0.938024	0.952534	0.950877	0.78041	1.38003	1.23717	1.35866	0.958608	0.836186	0.766708	0.718451	0.873984	0.942232	1.21988
ENSMUSG00000040264	Gbp2b	2.25471	0.524484	0.46445	1.18103	0.606829	0.642438	1.16503	1.99804	0.519739	1.16048	1.36129	1.22759	1.30229	1.96086	2.38006	2.05859	2.42486	0.967796	0.910898	1.54803	1.48949	3.29517	2.7614	3.07737	2.26096
ENSMUSG00000032902	Slc16a1	2.25186	0.816862	0.905501	0.859735	0.707679	0.527083	0.445766	0.479591	0.52849	1.23336	1.48082	1.11502	1.31705	0.907833	0.841894	0.780453	0.734417	1.01383	0.751311	0.643278	0.552016	0.33394	0.268003	0.354213	0.465679
ENSMUSG00000030762	Aqp8	2.24723	0.916447	0.880853	0.545384	0.629413	0.697675	0.681984	0.205202	0.0131651	0.731873	0.742845	0.771197	1.02191	0.96634	0.693	0.621075	0.356332	0.553706	0.629778	0.755691	0.811322	0.490221	0.575456	0.255097	0.138736
ENSMUSG00000049303	Syt12	2.24718	0.634249	0.732234	1.41931	0.728297	0.375083	0.342037	1.30391	3.05413	1.08921	0.990912	1.18224	1.09119	1.06717	0.988245	1.27123	1.33394	1.11401	0.9285	0.988265	0.791248	1.10301	0.960689	1.21339	2.41342
ENSMUSG00000032915	Adgre4	2.24597	0.583352	0.685998	0.768897	0.769299	0.404401	0.487392	0.721806	0.414618	1.35935	1.35732	1.29007	1.44129	1.52477	1.97908	1.7679	1.6389	0.977378	0.905127	0.919267	0.962738	2.55164	1.23717	1.14693	0.866829
ENSMUSG00000039485	Tspyl4	2.24469	0.99716	0.725366	0.467147	0.469547	0.365385	0.287699	0.6877	0.657319	1.29912	1.16866	0.968519	1.11627	0.882266	0.821952	0.871924	0.965236	1.15569	0.872744	0.745812	0.420589	0.653792	0.654074	0.771287	0.75211
ENSMUSG00000085923	Gm12781	2.24318	1.16898	1.11257	1.11846	1.10093	1.02348	0.924786	0.785421	0.408361	0.981729	0.842164	1.2595	0.998529	1.23915	0.918196	1.10878	1.20456	1.13618	0.959539	0.965711	0.852094	0.951681	0.980726	0.971687	0.871736
ENSMUSG00000049988	Lrrc25	2.24238	0.733073	0.750474	1.07695	0.902055	0.531048	0.605486	1.29563	2.2692	1.59043	1.03945	1.20741	1.04337	1.59183	1.7892	2.04605	2.16424	1.05635	0.885858	0.939645	0.778833	1.80754	1.36448	1.43872	1.4317
ENSMUSG00000040722	Scamp5	2.24122	0.888206	1.01691	1.12657	1.14355	1.18078	1.53854	2.39583	2.23599	1.22231	1.18818	1.03456	1.16582	1.2528	1.54671	2.22232	2.95361	1.30705	0.954723	0.94342	0.817556	1.31713	1.64448	2.63524	2.29192
ENSMUSG00000022500	Litaf	2.23799	0.877453	0.960091	1.11092	0.817075	0.611383	0.601437	0.558119	0.523783	1.12895	1.00357	1.13123	1.12944	1.06423	0.947934	0.886326	0.853014	1.13589	0.826517	0.773683	0.638972	0.770132	0.62273	0.686214	0.724475
ENSMUSG00000015755	Tab2	2.23738	0.838937	0.874506	0.882022	0.659971	0.441971	0.375683	0.447987	0.690949	1.17278	1.27968	1.13573	1.25306	1.05403	0.983393	0.937656	0.932789	0.9034	0.770756	0.739586	0.640531	0.602294	0.49742	0.518362	0.637351
ENSMUSG00000032724	Abtb2	2.2345	0.983307	0.886605	0.859429	0.564059	0.421858	0.290363	0.344106	0.512024	1.4887	1.44355	1.20799	1.55362	1.10939	1.03197	0.872634	0.83196	1.02694	0.883534	0.672183	0.426294	0.315996	0.32609	0.320463	0.353667
ENSMUSG00000038642	Ctss	2.23372	0.613133	0.569504	0.950752	0.669837	0.418103	0.571549	1.18158	3.5545	1.26483	1.26605	1.10754	1.24758	1.53634	1.97485	1.78597	2.16257	0.943721	0.873277	1.04904	1.00104	2.29828	1.71816	1.97994	2.78889
ENSMUSG00000060063	Alox5ap	2.23277	0.750558	0.656637	1.14909	0.932705	0.52215	0.609778	0.807566	1.71796	1.08892	1.17314	1.04909	1.2253	1.06807	1.529	1.66114	1.59498	1.14993	1.10495	1.13487	0.708425	1.70524	1.33946	1.38908	1.6149
ENSMUSG00000022241	Tars	2.2294	1.0421	1.04269	0.863548	0.740913	0.456937	0.389518	0.365294	0.407577	1.24608	1.28111	1.15057	1.33145	0.927496	0.832036	0.832169	0.783854	1.08027	0.826222	0.768415	0.712383	0.376787	0.398506	0.405829	0.410254
ENSMUSG00000043681	Fam25c	2.22928	1.1574	0.909865	1.12654	0.764603	0.475296	0.672189	0.491279	0.0748789	1.73091	1.25843	1.22982	1.13268	1.24607	1.10691	1.23789	1.04295	1.61982	0.776019	0.743871	1.19771	1.03411	0.936565	1.2338	0.628145
ENSMUSG00000078675	Mup16	2.22842	1.60866	1.1112	2.26486	0.905319	1.59214	1.11366	0.224216	0.0223325	0.64143	0.968653	1.51101	1.63242	1.75716	1.40982	0.812389	0.423253	0.368419	2.70081	1.85091	1.84883	1.86446	1.72023	0.58431	0.522654
ENSMUSG00000021903	Galnt15	2.22085	0.734455	0.616548	0.569794	0.616605	0.462487	0.312157	0.468837	0.776848	0.955547	0.897949	0.878977	1.05821	0.842449	0.817111	0.732679	0.676555	1.43028	0.906298	0.969863	0.668409	1.27737	0.942367	0.77433	0.92375
ENSMUSG00000060044	Tmem26	2.21978	0.621049	0.700213	0.915573	0.887512	0.474402	0.407508	0.56293	0.791498	1.38791	1.30724	1.26418	1.33406	1.6827	1.67091	1.22586	1.07663	1.02219	0.930333	0.924376	0.671525	1.82954	1.14378	0.959875	0.808784
ENSMUSG00000044206	Vsig4	2.21345	0.635207	0.618578	0.903813	0.727911	0.342288	0.415961	0.60158	1.14273	1.19845	1.26296	1.10174	1.24812	1.39856	1.61854	1.36789	1.29115	0.919744	0.968162	0.972909	0.671278	2.27198	1.25036	1.2317	0.879611
ENSMUSG00000033220	Rac2	2.2133	0.635225	0.627116	1.12435	0.88239	0.46572	0.612809	1.05809	1.63562	1.3213	1.09331	1.05024	1.13915	1.53166	1.71668	1.62402	1.79113	1.18792	0.856124	1.04838	0.916364	2.84043	1.70711	1.61314	1.62947
ENSMUSG00000024965	Fermt3	2.21037	0.710855	0.616352	1.01769	0.869671	0.4575	0.679208	1.17436	2.60899	1.16295	0.907152	1.00258	1.03717	1.49496	1.64954	1.70424	1.82541	1.0246	0.777287	0.969214	0.490946	1.84534	1.45847	1.56561	1.57968
ENSMUSG00000028755	Cda	2.20919	1.18381	1.02924	0.895221	0.848045	0.556238	0.611162	0.49442	0.260975	1.04334	1.24735	1.01017	1.39206	1.22531	0.939558	0.820458	1.01641	0.947229	0.838897	0.968767	0.845673	0.528493	0.495245	0.562011	0.517653
ENSMUSG00000030748	Il4ra	2.20698	1.03798	0.990463	1.02164	0.915994	0.743132	0.664809	0.900335	1.72352	1.17853	1.10206	1.0864	1.18697	1.14256	1.15665	1.25868	1.45469	1.05469	0.864243	0.910184	0.532579	0.704144	0.779345	0.880324	1.10855
ENSMUSG00000030562	Nox4	2.20671	1.07643	1.07919	1.13037	1.15636	1.65497	1.62942	0.972502	0.0830758	1.21547	1.24497	1.19738	1.0138	1.67966	1.61653	1.65435	1.56519	1.27896	1.12468	1.38968	0.988838	1.87366	1.48742	1.36811	0.617928
ENSMUSG00000055401	Fbxo6	2.20636	0.98621	0.881986	0.990891	0.782211	0.551474	0.555747	0.455415	0.384963	1.07763	0.982914	0.927186	1.06665	0.942802	0.795316	0.861886	0.703368	0.949685	0.87294	0.959775	0.910213	0.71979	0.694256	0.607508	0.515761
ENSMUSG00000027068	Dhrs9	2.20359	1.1855	0.8038	1.48089	0.734519	0.275236	0.187579	0.403605	0.517955	1.4874	1.22724	1.33536	1.86347	1.03566	0.810263	1.04026	0.843642	1.0787	1.05479	0.859705	0.503814	0.813615	0.687933	0.721293	0.833408
ENSMUSG00000058542	Gm15590	2.20331	0.641603	0.987438	0.698128	0.735431	1.21191	0.69664	0.670729	0.738263	1.12975	1.15505	1.09305	1.14786	1.20794	1.05573	1.24344	0.997314	1.20915	1.09111	1.12552	0.969949	1.15727	1.10389	1.12627	1.36361
ENSMUSG00000019564	Arid3a	2.19931	1.04354	1.20729	0.839534	0.801273	0.55718	0.429773	0.534438	1.01571	1.03824	1.07365	1.06425	1.20407	0.889806	1.1926	0.946007	1.14007	0.893392	0.8749	0.709792	0.551646	0.958162	0.596162	0.82146	0.892493
ENSMUSG00000030830	Itgal	2.19076	0.67232	0.703129	1.03735	0.887321	0.497818	0.601338	0.971655	1.17135	1.38081	1.18087	1.19635	1.32242	1.56867	1.71718	1.67182	1.94719	1.02009	0.881408	0.869294	0.957744	2.01903	1.23955	1.31817	1.18903
ENSMUSG00000036155	Mgat5	2.1891	0.826007	0.893811	1.07568	0.893561	0.753936	0.655036	0.68792	0.908418	1.15717	1.20371	1.19364	1.35258	1.3543	1.41319	1.27925	1.30071	1.14292	1.00171	1.00565	1.03559	1.28416	1.24181	1.19125	1.19762
ENSMUSG00000070427	Il18bp	2.18822	0.690877	0.67914	1.18368	0.829878	0.484388	0.676635	1.0274	1.45484	1.20784	1.06706	1.0041	1.15248	1.42206	1.59352	1.53998	1.62872	1.01655	0.846463	1.09463	0.779178	1.96895	1.52917	1.69458	1.2837
ENSMUSG00000071649	B3gat3	2.17746	1.08443	1.05511	0.994305	0.837824	0.608122	0.589346	0.623964	0.684279	1.00391	0.940481	1.00225	0.983567	0.817165	0.791165	0.920287	0.840552	1.09994	0.906187	0.844324	0.617272	0.51109	0.559954	0.622658	0.649161
ENSMUSG00000061436	Hipk2	2.17472	0.915763	1.07196	0.805487	0.946001	1.01657	0.704248	0.650922	0.805537	1.35681	1.42972	1.24508	1.5477	1.20335	0.995212	1.1244	1.15602	0.765537	0.85943	0.676028	0.758108	0.552052	0.598234	0.560653	0.511847
ENSMUSG00000039782	Cpeb2	2.17159	0.685097	0.757154	0.761027	0.753279	0.439138	0.56135	0.85384	0.771005	1.12011	1.13828	1.05216	1.11472	1.07242	1.23686	0.905677	1.07567	1.02726	0.99378	0.898479	0.845779	0.708929	0.691588	0.815986	1.11024
ENSMUSG00000031502	Col4a1	2.17128	1.00698	1.0471	0.964362	1.01101	0.763091	0.776223	1.28176	4.39791	1.30847	1.27282	1.20185	1.45034	1.32722	1.37458	1.64754	1.98349	1.10691	0.83077	0.912119	0.98839	0.955917	0.956165	1.26461	1.71508
ENSMUSG00000038453	Srcin1	2.17099	0.915186	0.909509	0.833678	0.554698	0.31682	0.369716	0.532948	0.364569	1.23693	0.991564	1.11646	1.40688	1.28891	1.57775	1.4797	1.24324	1.0273	0.858691	0.914457	1.15371	0.93667	0.938852	0.963937	0.832614
ENSMUSG00000029372	Ppbp	2.16964	0.495401	0.653292	0.830354	0.616097	0.358386	0.502586	0.620275	0.750558	1.54272	1.10887	1.01764	1.19198	1.81622	2.17105	1.64748	2.26821	1.05437	0.895202	0.99326	0.778739	2.04688	1.24419	1.46361	2.01766
ENSMUSG00000024013	Fgd2	2.16688	0.654606	0.709253	1.1207	0.877475	0.611692	0.748319	1.20233	1.27188	1.31073	1.14141	1.18602	1.16799	1.6792	1.96169	1.73911	2.2439	1.11861	0.88175	1.0951	0.64019	1.94375	1.43998	1.66256	1.31368
ENSMUSG00000089665	Fcor	2.16482	0.597257	0.670267	0.898367	1.21686	1.22867	1.88986	1.98479	0.744124	1.17442	0.929041	0.857615	1.48095	2.69439	3.82926	5.3342	7.18078	0.932561	1.06475	1.04307	1.21064	1.95823	2.25569	3.19164	3.79415
ENSMUSG00000023073	Slc10a2	2.16136	0.813639	0.855777	1.04196	0.847617	0.495128	0.636252	0.271148	0.0421354	2.22771	1.4197	2.04223	2.26418	2.31007	2.4499	0.991879	0.653048	1.53726	1.09933	1.13484	1.37712	2.04558	1.19034	0.803445	0.662565
ENSMUSG00000074469	Gm15348	2.16027	0.653686	1.078	1.88265	0.732222	0.284365	0.269426	0.258638	0.22636	1.36924	1.17012	1.599	1.49595	1.14282	0.983993	1.02492	0.923585	0.983968	0.868506	0.818436	0.869032	0.885055	0.708727	0.658838	0.787695
ENSMUSG00000005413	Hmox1	2.15529	0.751513	0.829658	0.960049	1.00628	0.568206	0.677811	1.69304	6.51432	1.17192	1.17776	1.01947	1.11998	1.39039	1.53169	1.49115	1.86772	1.41497	0.928562	1.18609	0.987581	3.31763	1.75654	2.49656	3.56603
ENSMUSG00000063558	Aox1	2.15396	1.09665	1.00865	0.899296	1.10371	1.02886	0.940822	0.937153	0.712225	1.1006	1.03511	1.11902	1.45776	1.33173	1.45147	1.50601	1.79637	0.912886	1.03441	1.07466	1.44753	1.04917	1.28508	1.57991	2.27196
ENSMUSG00000023800	Tiam2	2.15227	1.44521	1.19679	1.3263	1.29074	1.86056	1.34149	0.521836	0.0847079	1.44833	1.22412	1.21568	1.87311	1.61117	2.06438	1.83773	1.09624	0.951409	1.29731	1.58085	1.65676	2.13331	2.52748	1.42591	1.53147
ENSMUSG00000058099	Nfam1	2.15016	0.588627	0.702118	1.28038	0.81289	0.51411	0.626149	0.937367	1.78175	1.19925	1.19123	1.19951	1.36117	1.50457	1.78007	1.97465	1.8806	1.01287	0.921891	0.912735	0.966128	2.159	1.40286	1.62448	1.60254
ENSMUSG00000031503	Col4a2	2.14847	0.953063	0.914315	0.929112	1.02443	0.875643	0.829155	1.37742	4.29785	1.21372	1.09081	1.12174	1.32358	1.26734	1.2294	1.49707	1.7942	1.14675	0.858027	0.985469	0.905808	1.10286	1.07685	1.48349	1.97509
ENSMUSG00000060470	Adgrg3	2.14688	0.900778	0.986267	0.891684	1.09359	1.25935	1.5907	2.00719	2.51918	1.04828	0.850761	1.02305	1.18272	1.30165	1.90234	2.73795	2.82689	1.04614	1.01051	1.23618	1.05015	1.53872	1.88675	2.38608	2.22292
ENSMUSG00000071714	Csf2rb2	2.14437	0.621968	0.655574	1.35202	0.687533	0.521627	0.768687	2.62797	10.8781	1.11483	1.14034	1.21836	1.2416	1.45172	2.04903	2.97966	4.75677	1.22619	1.09444	1.03834	0.707855	2.15234	1.99044	3.884	6.81148
ENSMUSG00000051506	Wdfy4	2.14079	0.553591	0.670126	0.95221	0.732564	0.494887	0.665346	1.28656	2.19421	1.09549	1.17062	1.20476	1.22168	1.51746	2.0104	2.06744	2.6931	1.21262	0.963289	1.03449	0.933395	1.89073	1.74983	1.69295	1.80861
ENSMUSG00000057054	Inca1	2.137	0.881365	0.886916	0.853395	0.879221	0.712904	0.625631	0.584063	0.41733	1.01611	0.91945	0.995764	0.906235	0.952646	0.683023	0.778198	0.604309	1.02251	0.890355	0.972698	1.05794	0.634337	0.745379	0.683889	0.916217
ENSMUSG00000024424	Ttc39c	2.1323	1.01462	0.698819	0.735059	0.553933	0.733302	0.661283	0.365472	0.0808663	0.780838	0.758489	0.925973	0.72257	0.838513	0.702473	0.707896	0.587805	1.15771	1.01338	1.10465	1.22884	1.14966	1.25256	1.02154	0.70219
ENSMUSG00000087382	Ctcflos	2.13096	0.641328	0.936972	0.968085	0.713507	0.409863	0.418631	0.379447	0.411583	0.743545	0.703146	0.823022	0.794847	0.635716	0.71009	0.589932	0.968991	1.62172	1.21558	1.08528	0.866931	1.01586	0.625359	0.701575	0.810111
ENSMUSG00000031586	Rbpms	2.12901	0.95447	0.908726	0.905017	0.843226	0.630809	0.643961	0.642684	0.958095	1.02954	0.990003	0.910136	1.13608	0.95325	0.84966	0.878346	0.962891	1.11553	0.909115	0.919531	0.841152	0.661699	0.686686	0.834293	0.849009
ENSMUSG00000028980	H6pd	2.12843	1.00708	0.999463	1.22345	1.1306	1.04942	1.04732	1.03088	1.14857	1.08512	0.981877	1.2623	1.22455	1.35911	1.18934	1.43885	1.46317	1.20979	0.860354	0.835399	0.714768	0.725336	0.950403	1.04603	1.41637
ENSMUSG00000072620	Slfn2	2.12795	0.535532	0.598419	1.22203	0.800692	0.386678	0.619678	1.63248	2.71204	1.46253	1.32456	1.19727	1.30831	1.51802	1.92588	1.86301	2.25892	1.08265	0.950362	1.02123	1.03517	2.3004	1.6695	1.90149	2.05885
ENSMUSG00000024827	Gldc	2.12741	1.09154	1.05492	0.848158	0.793363	0.445979	0.428307	0.280121	0.467242	1.28729	1.08303	0.922739	1.31368	0.830135	0.756348	0.724503	0.657516	1.12167	0.856657	0.746049	0.612647	0.319084	0.372726	0.246168	0.21988
ENSMUSG00000072692	Rpl37rt	2.12417	0.887515	0.932662	0.674573	0.919431	1.07285	1.3059	1.06717	0.693179	0.88956	0.65754	0.951151	0.874325	1.13435	1.00876	1.13548	1.31528	1.20179	1.02144	1.07534	0.686956	1.16781	1.11261	1.60804	1.45121
ENSMUSG00000079015	Serpina1c	2.12391	1.0194	0.854087	0.899988	0.779788	0.75185	0.733434	0.299538	0.0268145	0.999833	0.919989	0.956403	0.952956	0.85416	0.818984	0.780098	0.657412	0.944149	0.858	0.74154	0.826151	0.742006	0.693151	0.530088	0.244795
ENSMUSG00000097148	Gm3839	2.12113	1.05339	0.782711	0.933381	0.757614	0.811791	1.07244	0.491611	0.365399	1.4892	0.942321	1.27961	1.01192	1.31394	1.2843	0.870997	0.93932	1.42458	1.01579	1.03826	0.958476	1.13043	1.17866	1.25845	0.900564
ENSMUSG00000026956	Uap1l1	2.12098	0.627618	0.654062	1.14294	1.2391	1.07656	1.87902	4.41206	4.21381	1.05479	1.05258	0.892407	1.01809	1.55172	1.86374	4.28269	6.83044	1.41966	0.965572	1.22033	1.08798	2.82175	3.43155	7.83697	9.75936
ENSMUSG00000026922	Agpat2	2.1204	0.902611	0.832501	0.809192	0.587173	0.43386	0.415528	0.202112	0.0822823	1.06469	1.02107	1.02803	1.09984	0.825747	0.746126	0.671653	0.463318	0.970656	0.991719	0.755506	0.696681	0.426013	0.364191	0.252434	0.208631
ENSMUSG00000022041	Chrna2	2.11833	0.840202	0.821571	0.568357	0.609717	0.689583	0.583858	0.902007	0.498138	0.839719	0.920486	1.06794	0.909034	0.749022	0.759772	0.639382	0.666058	0.799444	0.777564	0.83521	0.801103	0.408384	0.433976	0.597156	0.681694
ENSMUSG00000037731	Themis2	2.11393	0.675522	0.576766	1.10265	0.886132	0.516336	0.646302	1.39517	1.70081	1.33374	1.43621	1.13719	1.335	1.86648	2.08668	1.99463	2.13553	1.09995	1.00062	1.09235	0.633566	2.46359	2.11585	1.87404	1.43211
ENSMUSG00000102752	Gm7694	2.11302	0.671328	0.880815	1.77632	1.12177	0.66538	0.723655	0.601996	0.451508	NA	NA	NA	NA	NA	NA	NA	NA	NA	NA	NA	NA	NA	NA	NA	NA
ENSMUSG00000032890	Rims3	2.11211	0.661841	0.630203	1.01948	0.861478	0.453687	0.519243	0.694321	1.80309	1.18557	0.98606	1.0714	0.982402	1.22272	1.18311	1.01842	0.944926	1.09997	0.927653	0.96575	0.557164	1.42749	1.14564	1.04401	0.972217
ENSMUSG00000057191	AB124611	2.11147	0.542976	0.664936	1.0266	0.984663	0.529749	0.768666	1.20075	2.38439	1.41518	1.1609	1.19541	1.11145	1.69882	1.86611	1.95566	1.95788	1.05772	0.834774	1.06783	0.573665	2.21019	1.42719	1.60548	1.46577
ENSMUSG00000039956	Mrap	2.11	0.953759	0.900895	0.929493	0.797503	0.664127	0.732728	0.616778	0.562594	1.09985	1.01692	0.977389	1.16839	0.97203	1.04422	1.14626	1.16478	0.93923	0.94147	0.838986	0.842572	0.658436	0.602297	0.630786	0.838613
ENSMUSG00000021215	Net1	2.10852	1.07433	0.969323	0.891601	0.798419	0.593191	0.608219	0.88528	0.845633	1.13931	1.17727	1.11214	1.3014	1.07857	1.18569	1.01235	1.22096	0.964703	0.879666	0.82643	0.549895	0.54731	0.424996	0.569204	0.797985
ENSMUSG00000021262	Evl	2.10514	0.566653	0.564284	0.988513	0.905992	0.46624	0.634122	1.30911	2.18406	1.17227	1.18011	1.08026	1.23142	1.5308	1.83638	1.59395	1.95804	1.14419	0.922994	1.0947	0.918867	1.95751	1.60537	1.72327	1.74357
ENSMUSG00000087042	Gm11611	2.09723	0.98419	1.03736	1.09926	0.597745	0.391729	0.399422	0.42836	0.324251	1.17301	1.31844	1.1754	1.37202	1.48775	1.09751	1.41883	1.42088	1.0828	0.928179	0.921086	0.775221	0.742389	0.767844	0.834239	0.779833
ENSMUSG00000034652	Cd300a	2.09718	0.779582	0.913376	1.06609	0.910143	0.642487	0.673596	1.11523	3.00885	1.44938	1.21945	1.35065	1.40364	1.62414	1.75662	1.74516	2.0042	1.15073	1.06	1.13192	0.570594	2.04312	1.44062	1.59529	1.88207
ENSMUSG00000067870	Rpl31-ps8	2.09504	0.840019	0.872464	0.739524	0.884907	1.02768	1.38049	1.04065	0.649115	0.997302	0.921643	0.978158	0.932486	1.01231	0.898055	0.95929	0.793335	1.2391	1.21328	1.35481	1.06867	1.63013	1.06092	1.05404	1.29636
ENSMUSG00000015533	Itga2	2.08904	0.565461	0.677962	0.960349	0.648674	0.498058	0.707162	0.588847	2.39893	1.44516	1.08936	1.52331	1.20879	1.2173	1.3672	1.09555	1.71906	1.00979	0.984666	0.918065	0.827238	1.17519	0.984635	1.05392	1.47617
ENSMUSG00000029656	C8b	2.08541	1.18169	0.988693	1.28936	0.9486	0.895071	1.03331	0.490776	0.00523329	1.62447	1.34556	1.38284	1.24682	1.35754	1.45082	1.49511	1.35357	1.39587	0.645407	0.697857	0.833754	0.989445	1.03476	1.12521	0.688311
ENSMUSG00000030342	Cd9	2.0849	1.00476	0.969315	1.02668	0.809642	0.437333	0.483815	0.683092	1.77328	1.0543	0.985176	0.942831	0.860461	0.678878	0.652242	0.740097	0.84913	0.992199	0.783304	0.881799	0.454852	0.657592	0.518207	0.643391	1.03743
ENSMUSG00000096054	Syne1	2.0802	1.08467	1.11373	1.05077	0.909009	0.660028	0.528761	0.554912	0.428581	1.37385	1.50658	1.38888	1.37417	1.69875	0.985861	1.0524	1.00717	1.03402	0.774427	0.879272	0.767978	0.824883	0.72132	0.73119	0.710476
ENSMUSG00000101113	1700025B11Rik	2.07852	0.485826	0.545389	1.45461	0.519309	0.263529	0.383184	0.362121	0.217948	NA	NA	NA	NA	NA	NA	NA	NA	NA	NA	NA	NA	NA	NA	NA	NA
ENSMUSG00000023274	Cd4	2.07799	0.890249	0.900281	0.914616	0.512548	0.368044	0.296029	0.52303	0.43697	1.01423	1.10792	1.14163	1.10403	1.49198	1.32246	1.10672	1.26502	0.971888	0.84854	0.903289	0.636027	1.23617	1.00362	0.986763	0.894676
ENSMUSG00000022180	Slc7a8	2.06793	0.673	0.774453	1.17136	0.991708	0.618665	0.552839	1.13273	3.10253	1.11694	1.26795	1.06046	1.30746	1.28835	1.43278	1.48281	1.40812	1.03923	0.829393	0.94186	0.94546	1.42666	1.32693	1.38156	1.37127
ENSMUSG00000026458	Ppfia4	2.06646	0.58388	0.637656	1.06967	0.722857	0.472282	0.73293	1.21369	2.01	1.59125	1.33766	1.29392	1.36942	1.63	1.81271	1.98742	2.27612	1.05531	0.897576	0.918969	0.721406	1.50299	1.26846	1.52659	1.63408
ENSMUSG00000064357	mt-Atp6	2.06415	1.09957	0.892876	0.888343	0.828029	0.679815	1.20382	0.720688	0.368259	0.671766	0.927495	0.630907	0.869138	0.913051	1.24839	0.889349	0.935097	0.918856	1.19245	1.05026	0.858082	1.08783	1.00337	0.858082	1.17817
ENSMUSG00000104332	Gm38283	2.06406	0.461303	0.509777	0.627556	0.334098	0.262475	0.263003	0.372499	0.28085	NA	NA	NA	NA	NA	NA	NA	NA	NA	NA	NA	NA	NA	NA	NA	NA
ENSMUSG00000044811	AF251705	2.06319	0.710036	0.632235	0.914386	0.641658	0.411965	0.605338	0.901754	1.32485	1.19471	1.04458	1.0798	1.0792	1.41315	1.57681	1.60266	1.77229	1.01866	0.896642	1.04804	1.02847	2.13266	1.46664	1.59267	1.47885
ENSMUSG00000022372	Sla	2.06048	0.424011	0.627871	1.01732	0.740126	0.362184	0.642705	1.42363	2.45562	1.21046	1.10501	1.19637	1.08747	1.33932	1.62588	1.48077	1.74816	1.02973	0.99564	0.959827	1.00836	2.1609	1.32362	1.4516	1.5589
ENSMUSG00000022488	Nckap1l	2.06017	0.689308	0.746526	1.18451	0.964772	0.528667	0.607726	1.19061	2.55018	1.36571	1.1927	1.29334	1.30672	1.59287	1.94724	1.773	2.0553	1.12994	0.950786	1.00313	1.04715	2.33004	1.56116	1.58087	1.61025
ENSMUSG00000032691	Nlrp3	2.0579	0.515255	0.578816	0.80814	0.579621	0.441845	0.613326	0.850457	1.60991	1.22676	1.2678	0.939152	1.33056	1.38964	1.45367	1.41343	1.84286	1.07952	0.972449	0.983403	1.27742	1.43313	1.22781	1.24433	1.29381
ENSMUSG00000079547	H2-DMb1	2.05774	0.491421	0.597224	0.868007	0.603398	0.600226	0.853546	1.92232	2.0076	1.06937	1.02051	0.971286	1.1445	1.73519	2.32138	1.99661	2.72657	1.08895	0.927463	1.30042	0.607077	1.82028	1.88188	2.24226	1.92087
ENSMUSG00000050335	Lgals3	2.05764	0.587365	0.683771	1.1785	0.83609	0.448637	0.858208	3.38176	14.953	1.18436	1.04747	1.16745	1.31347	1.66373	2.12645	2.54003	4.15144	1.02455	0.932576	1.04036	0.509604	2.98779	1.90655	4.21853	7.05841
ENSMUSG00000070873	Lilra5	2.05409	0.719197	0.691136	0.998409	0.727493	0.443887	0.583042	0.833847	0.66998	1.43695	1.25248	1.2583	1.57045	1.62081	1.93956	1.56246	1.48716	0.963146	1.03033	0.973255	0.934872	1.96366	1.32696	1.29603	0.972643
ENSMUSG00000001095	Slc13a2	2.05376	1.20152	0.821917	0.676218	0.561977	0.326146	0.236398	0.0553772	0.0571366	1.2346	0.724133	0.720833	0.945814	0.546897	0.31208	0.26197	0.135858	1.14905	0.881539	0.871995	0.544452	0.544535	0.494412	0.409024	0.416144
ENSMUSG00000076934	Iglv1	2.05277	0.445977	0.235917	0.732507	0.621547	0.29012	0.321472	0.687697	0.34077	1.23621	1.05885	1.01859	1.01306	1.2624	1.19253	1.00499	1.13434	1.04248	0.96028	1.02164	0.874667	2.07353	1.00794	1.27791	1.37341
ENSMUSG00000034247	Plekhm1	2.05183	0.941541	0.834911	0.914748	0.867134	0.800819	0.77251	0.75003	1.00976	1.07666	0.991257	1.06646	1.11983	1.14013	1.12679	1.15307	1.12208	1.10226	0.88392	0.985991	0.863448	0.998076	1.1062	0.993121	0.864231
ENSMUSG00000040724	Kcna2	2.05119	0.736544	0.577028	0.814835	0.790482	0.565726	0.571319	0.683648	0.380757	1.30629	1.41753	1.24163	1.43979	1.54105	1.51757	1.45566	1.22676	0.984933	1.01295	1.14789	0.803282	1.54077	1.13638	1.0217	0.817078
ENSMUSG00000068220	Lgals1	2.05098	0.955906	1.0324	1.1068	1.42235	1.87778	2.30292	1.7782	1.69007	0.763004	0.846271	0.80618	0.898027	0.947838	1.21585	1.50416	2.03614	0.936469	1.14318	1.37915	1.83368	2.08493	1.61359	2.47442	2.28708
ENSMUSG00000093916	Gm379	2.05026	0.554652	0.464874	1.17227	0.585872	0.12475	0.123148	0.244005	0.181689	1.85544	1.48938	1.42779	1.49273	1.65529	1.16589	0.847509	0.653823	1.22916	0.856636	1.11392	0.752852	1.25655	0.938726	0.824141	0.925181
ENSMUSG00000002602	Axl	2.04864	0.66007	0.685583	0.879741	0.762975	0.452601	0.619258	1.09087	2.24516	1.06998	1.18949	1.12815	1.22558	1.41337	1.70171	1.47273	1.6867	1.0518	0.830617	0.886463	0.832928	1.99029	1.50924	1.58869	1.46428
ENSMUSG00000013846	St3gal1	2.04835	0.935629	0.972366	1.0079	0.781037	0.518928	0.458414	0.585231	0.971502	1.25055	1.11369	1.18538	1.40067	1.1858	1.16892	1.20988	1.21295	0.909874	0.869565	0.678477	0.542006	0.576047	0.610629	0.519662	0.848806
ENSMUSG00000045551	Fpr1	2.04832	0.760674	0.917971	1.35253	1.07173	0.573674	0.689326	0.978755	2.01945	1.60718	1.59176	1.28253	1.20931	1.79664	1.8001	1.67051	1.59203	1.17729	0.983663	0.881016	0.643226	2.32399	1.25036	1.24177	1.19081
ENSMUSG00000039046	Usp6nl	2.04734	0.767309	1.07273	0.902169	0.924891	0.563117	0.509935	0.683543	0.941274	1.33245	1.44233	1.21077	1.28184	1.17943	1.03051	1.11457	1.21549	1.02021	0.88947	0.743073	0.792376	0.592231	0.576448	0.55619	0.800696
ENSMUSG00000041959	S100a10	2.04678	1.11408	1.04219	0.978526	0.923071	0.781586	0.815754	0.622801	0.430862	0.994564	0.912824	0.940442	1.28579	1.09857	1.00227	0.953807	0.866886	0.667809	0.955339	1.0167	0.947671	0.780972	0.712567	0.731554	0.778077
ENSMUSG00000025008	Tctn3	2.04635	0.976754	0.803521	1.04565	1.05832	1.11118	1.00268	1.42386	1.86048	1.21364	1.04748	1.03046	1.14519	1.15224	1.56036	1.66425	2.08996	1.23457	0.893384	0.981483	0.824042	1.14028	1.25776	1.59264	1.32857
ENSMUSG00000020901	Pik3r5	2.0462	0.683141	0.647339	0.815182	1.03357	0.53231	0.753612	1.78136	5.72961	1.28943	0.975359	1.15129	1.06149	1.57322	1.65244	1.6731	2.07883	1.23687	0.988369	0.993977	0.84587	2.14479	1.29181	1.4371	1.91135
ENSMUSG00000061126	Cyp4f39	2.04594	0.907358	1.16554	0.609865	0.467859	0.481424	0.455402	0.658763	1.41895	1.4145	1.08928	1.1582	1.34055	1.06915	1.272	1.16037	1.09231	0.883542	0.889905	0.893558	0.782172	0.737769	0.713973	0.765104	0.93466
ENSMUSG00000001229	Dpp9	2.04444	1.03015	1.12979	0.948952	0.878045	0.67896	0.596614	0.567232	0.602832	1.23222	1.13094	1.13686	1.2842	0.97229	0.887774	0.929245	0.903265	1.04737	0.882414	0.687862	0.611506	0.42777	0.473697	0.448504	0.475161
ENSMUSG00000040128	Pnrc1	2.0415	1.03431	0.764162	0.69039	0.509127	0.342491	0.282509	0.285655	0.243526	1.10351	1.33278	0.959105	1.35846	1.00686	0.967773	0.803108	0.685482	1.07469	0.904597	0.674725	0.499816	0.485295	0.393681	0.402425	0.444168
ENSMUSG00000065353	Snora73b	2.04052	0.419368	0.693117	0.708097	0.749419	0.538	1.22643	1.27337	0.799325	0.87262	0.745463	1.1681	0.81529	1.0117	0.975037	0.979984	1.06612	1.03309	1.09611	1.1101	0.832967	1.00894	1.27549	1.05324	1.1331
ENSMUSG00000041481	Serpina3g	2.03997	0.548086	0.608216	0.88726	0.909486	0.576404	1.03248	2.75808	1.60345	1.24518	1.03428	0.974104	1.05756	1.6285	2.10048	2.13154	2.32826	1.33097	0.899597	1.22515	0.631808	2.72964	2.18436	2.47333	1.61718
ENSMUSG00000026853	Crat	2.0394	0.826207	0.940961	0.651267	0.579761	0.557461	0.410599	0.395989	0.675659	0.809052	0.808723	0.786315	0.768741	0.426871	0.372433	0.294079	0.264503	1.08494	0.83674	0.659165	0.579054	0.248119	0.15982	0.225033	0.277429
ENSMUSG00000069922	Ces3a	2.03908	1.14084	0.921854	0.93426	0.731398	0.805443	0.658216	0.0688705	0.00032658	1.24728	1.15625	1.12616	0.959197	0.814933	0.636879	0.380391	0.156276	0.95858	0.7839	0.729206	0.825866	0.516589	0.413143	0.128639	0.0146561
ENSMUSG00000028019	Pdgfc	2.03836	1.02203	0.953414	1.06856	0.830328	0.58913	0.532267	0.535981	1.08593	1.10536	1.47193	1.27573	1.69196	1.52522	1.45344	1.20364	1.14846	0.841354	0.834985	0.803378	0.628981	0.68527	0.656497	0.743113	1.11349
ENSMUSG00000084796	Mir142hg	2.03794	0.638509	0.710728	1.11354	0.533128	0.627117	0.699434	1.02408	1.06446	1.49225	1.15502	1.28765	1.06247	1.68131	1.81126	1.65939	1.72717	1.06086	1.03332	1.20188	0.929864	1.58032	1.34298	1.41171	1.61084
ENSMUSG00000019139	Isyna1	2.03704	0.716867	0.793359	2.37881	0.838419	0.39825	0.397151	1.00271	1.71174	1.25431	1.2136	1.19674	1.17844	1.15311	1.52651	1.67399	2.65654	1.03735	0.891766	0.987207	1.04299	1.50593	0.928672	1.45119	1.93143
ENSMUSG00000003484	Cyp4f18	2.03691	0.661371	0.440269	1.10473	0.759417	0.331017	0.573299	1.42749	4.05381	1.29183	1.24005	1.20332	1.1082	1.41071	1.44524	1.66435	2.03584	1.08497	0.973465	1.01657	0.803578	1.45604	1.22831	1.73923	1.94137
ENSMUSG00000038375	Trp53inp2	2.03642	0.97652	1.04162	0.829368	0.742497	0.595417	0.618066	0.441474	0.495617	0.829642	0.891805	1.00693	0.887957	0.733027	0.866313	0.736074	0.721169	0.958612	0.992234	0.743186	0.698456	0.561836	0.607407	0.58511	0.547702
ENSMUSG00000026389	Steap3	2.0351	1.22374	1.08321	1.09209	0.980495	0.890562	0.799286	0.623238	0.281073	1.35493	1.12456	1.08069	1.41784	1.48319	1.26029	1.34821	1.25539	1.17047	0.821703	0.84831	0.909167	0.753151	0.955852	0.897147	0.742279
ENSMUSG00000022587	Ly6e	2.03493	0.73966	0.656309	1.31136	0.803491	0.480455	0.647362	0.965994	0.575231	1.29173	1.12681	1.03027	1.22064	1.28132	1.24941	1.32211	1.29357	1.08702	0.846731	1.00896	0.803524	1.45949	1.43634	1.49525	1.02446
ENSMUSG00000034457	Eda2r	2.03333	0.640193	1.01822	0.912056	0.929173	0.708129	0.865742	1.71111	3.40994	1.64342	2.18708	1.78825	1.73842	1.81463	2.43089	1.88519	2.55052	1.15344	1.21907	1.05697	1.12355	1.38029	1.18013	1.32557	1.51494
ENSMUSG00000049892	Rasd1	2.03088	0.447426	0.510822	0.816128	0.453697	0.529067	0.829843	1.66829	3.49815	0.856459	0.879179	0.827605	0.91113	0.663324	0.951928	0.853446	1.00761	0.872888	1.15094	1.16797	1.12771	1.09187	0.935941	1.25043	1.3699
ENSMUSG00000056429	Tgoln1	2.0293	0.847304	0.902609	0.80408	0.747896	0.735182	0.661283	0.656577	0.511656	1.01283	1.16178	1.09899	1.11153	1.05411	1.01568	0.937785	0.967354	1.02351	0.95517	0.815972	0.703714	0.547005	0.520675	0.549172	0.557476
ENSMUSG00000030257	Srgap3	2.02371	0.97269	0.943787	0.344438	0.367185	0.164653	0.162905	0.143158	0.150573	1.11186	1.42224	1.21124	1.3853	1.18508	0.938184	0.581493	0.44466	0.619142	0.7737	0.499722	0.445584	0.288196	0.239724	0.172157	0.149141
ENSMUSG00000015947	Fcgr1	2.02136	0.582671	0.673339	1.09292	0.810149	0.380143	0.597397	0.98061	1.65928	1.22692	1.26868	1.15804	1.15201	1.56111	1.65915	1.47944	1.52613	0.883043	0.90239	0.954293	0.832101	1.8861	1.4329	1.34409	1.27068
ENSMUSG00000028874	Fgr	2.01829	0.682825	0.864362	1.47489	1.17037	0.497616	0.642281	1.28644	1.93448	1.72138	1.20685	1.13827	1.36784	1.47244	1.88475	1.54844	2.00153	1.22845	1.01832	1.01661	0.727268	2.84204	1.41704	1.59234	1.94879
ENSMUSG00000044948	Cfap43	2.0176	0.479164	0.734355	0.923542	0.779418	0.540378	1.01767	1.73647	2.84882	NA	NA	NA	NA	NA	NA	NA	NA	1.14888	1.04912	1.09746	0.83404	1.3036	1.44172	1.45746	1.37198
ENSMUSG00000009739	Pou6f1	2.01667	0.880191	0.923085	0.96854	0.987347	1.16296	0.852363	0.813481	0.979829	0.953444	1.03326	1.00141	1.10943	0.977128	0.85712	0.939851	0.948934	1.01238	0.827128	0.936719	0.762526	0.890971	0.801686	0.817081	0.920315
ENSMUSG00000039616	Mocos	2.01571	0.938747	0.990516	1.10022	0.914226	0.770919	0.805258	0.837601	0.897076	1.21708	1.12696	1.09048	1.51879	1.38117	1.22117	1.37269	1.29818	0.961091	0.930316	0.982779	0.977544	0.762617	0.98624	0.897326	1.06047
ENSMUSG00000037649	H2-DMa	2.01553	0.589693	0.589298	1.06545	0.628295	0.626151	1.18554	1.96513	2.16206	1.24795	1.15853	1.23789	1.41122	1.89319	2.75265	2.62506	2.76735	1.09379	0.88391	1.18129	0.959923	1.85059	1.83334	2.26149	1.89187
ENSMUSG00000002963	Pnkp	2.01524	1.165	1.05063	1.05015	0.986718	0.801088	0.762161	0.745593	0.628046	1.14217	1.05326	1.01188	1.13363	1.04699	0.994785	1.10153	1.0728	1.04016	0.922587	0.855841	0.889981	0.665634	0.778798	0.766896	0.719685
ENSMUSG00000020037	Rfx4	2.01301	0.969745	0.954757	0.780982	0.72672	0.697271	0.473383	0.298615	0.0676371	1.01556	0.922862	0.961135	1.07661	1.16108	0.544584	0.553473	0.530394	0.583569	0.83507	0.808586	0.6342	0.324644	0.40157	0.374258	0.331911
ENSMUSG00000064246	Chil1	2.00985	0.236149	0.711933	1.7417	0.728579	0.115402	0.266767	0.612537	0.72484	0.952794	0.63414	0.983813	0.809285	0.897802	1.04301	0.945057	1.04929	1.07484	0.962396	1.00879	0.896354	2.8645	1.23155	1.49803	2.27723
ENSMUSG00000039220	Ppp1r10	2.00848	0.820625	1.02495	0.639374	0.696282	0.68354	0.858437	0.623302	0.494586	0.698855	0.828971	0.881638	0.900762	0.735688	0.849936	0.953083	0.999844	1.13267	0.842722	0.582897	0.564843	0.65819	0.517483	0.586443	0.6228
ENSMUSG00000082363	Mup-ps18	2.00829	1.07743	0.980312	1.23035	0.593715	1.09447	0.998514	0.236242	0.0288434	0.835312	0.872953	1.11607	1.01	1.09205	0.664798	0.583627	0.45099	0.764262	1.38673	1.13876	0.803013	0.734416	0.807413	0.645765	0.66289
ENSMUSG00000030483	Cyp2b10	2.00805	0.928426	0.757454	0.533834	0.661115	0.768246	0.921328	0.891504	0.594336	1.02172	0.800556	1.1327	1.30226	1.1907	1.6955	1.40937	1.27002	1.40566	0.896297	0.881854	0.593491	0.709927	0.971313	0.584439	0.318278
ENSMUSG00000050860	Phospho1	2.00694	1.04896	0.946179	1.0523	0.99452	0.778257	1.26223	1.16283	4.31086	1.01444	0.89316	0.943664	1.49039	1.08767	0.979645	1.32064	1.67219	0.985899	1.07103	0.900199	0.707477	0.859492	0.840757	1.35878	2.10035
ENSMUSG00000000555	Itga5	2.00542	1.08199	1.14613	1.04485	0.907442	0.5836	0.498397	0.473925	0.686462	1.23194	1.25094	1.20295	1.37478	0.945458	0.966745	0.832575	0.857737	0.900135	0.736503	0.668095	0.436349	0.503924	0.439638	0.424355	0.508161
ENSMUSG00000035186	Ubd	2.0043	0.565109	0.774301	1.79933	0.869974	0.947821	1.24408	1.71832	0.594979	1.31309	1.03708	1.22758	1.38221	1.70806	2.86366	1.67854	2.25053	1.13582	0.973242	1.23607	0.980013	2.09151	1.56415	1.73135	1.41823
ENSMUSG00000023078	Cxcl13	2.00263	0.726856	1.08237	0.839475	1.68263	0.421446	0.344436	0.376361	0.199425	1.42133	1.3541	1.13224	1.18272	1.6478	1.35353	0.915815	1.05059	1.0121	0.898793	0.793759	0.617372	4.3066	0.861154	0.67719	0.71034
ENSMUSG00000042195	Slc35f2	2.00232	0.715557	1.09587	1.5807	1.7218	2.89875	3.42372	5.88574	2.81529	1.30129	1.27073	1.18279	1.37764	1.49426	1.54857	2.75245	4.69772	0.920087	0.866169	1.03429	1.02571	1.06754	1.34581	3.69321	4.42117
ENSMUSG00000041736	Tspo	2.00078	1.07555	0.991529	1.01134	0.992457	0.81	0.8228	0.628042	0.772443	1.03667	0.990492	0.941297	0.95362	0.990714	0.841493	0.827501	0.759894	0.968463	0.913506	1.02238	0.901338	0.837249	0.842308	0.771447	0.768537
ENSMUSG00000100017	2410022M11Rik	0.499752	0.82707	0.949636	0.863663	1.02791	0.881783	1.32502	1.34866	1.20261	NA	NA	NA	NA	NA	NA	NA	NA	1.1065	1.07021	1.0868	0.817503	1.06829	1.10491	1.3233	1.8822
ENSMUSG00000056267	Cep70	0.499078	0.996623	0.964329	0.96381	1.13713	1.46841	1.30609	1.16193	0.978006	0.913898	0.935211	0.967095	0.875866	0.97958	0.957362	0.782428	0.710373	0.800009	0.881715	1.15699	1.29443	1.27544	1.1014	1.02818	1.04275
ENSMUSG00000018648	Dusp14	0.498497	1.31131	0.761392	1.29257	1.08442	0.60531	1.02842	2.65045	5.31872	0.559002	0.603493	0.578387	0.734021	0.450177	0.553008	0.642029	0.969176	0.997805	1.12085	1.07782	0.838309	1.20665	1.25287	1.64007	3.21702
ENSMUSG00000084939	Gm830	0.497797	1.58132	1.33455	1.52221	1.55102	1.09832	1.24967	1.73701	1.64719	0.957895	0.8294	0.860405	0.811453	0.703461	0.772837	0.762871	0.686077	0.981916	1.09381	1.05022	1.56261	0.950957	1.05923	1.20588	1.47751
ENSMUSG00000025198	Erlin1	0.497308	1.03444	0.95987	1.1769	1.0846	1.35045	1.47611	1.63954	1.26885	1.36278	1.19711	1.16987	1.03968	1.10204	1.07729	1.23343	1.1118	1.18477	0.977736	1.12284	1.14497	1.39574	1.56969	1.47155	1.29134
ENSMUSG00000022636	Alcam	0.497265	1.11112	1.15931	1.2001	1.15623	1.24664	1.05399	1.08296	1.30592	1.10403	1.12721	1.00382	0.942028	0.893394	0.785755	0.760071	0.671719	0.933503	0.924078	0.949807	1.03705	1.33477	0.932861	1.03881	1.44365
ENSMUSG00000089940	Gm4117	0.497246	0.864998	0.923053	1.17091	1.04511	0.9258	0.771727	0.902463	0.975618	1.09899	0.785304	0.93658	0.818332	0.918163	0.839104	1.09994	0.899592	NA	NA	NA	NA	NA	NA	NA	NA
ENSMUSG00000031637	Lrp2bp	0.496988	1.46095	1.12421	1.28909	1.05025	1.10686	1.0905	0.812461	0.273774	0.795198	1.23932	1.06796	1.55748	1.06519	0.826152	0.69541	0.550297	0.841464	0.913598	1.13406	0.733186	0.950925	1.03173	0.777654	0.713637
ENSMUSG00000071748	Gm14698	0.496857	1.02113	0.983709	1.06046	1.11121	1.21595	1.10903	1.18295	1.48884	0.840263	0.752844	0.736166	0.76926	0.775251	0.741871	0.806515	0.833535	0.946355	0.901817	0.875035	0.864509	1.0716	1.09944	0.931533	1.04997
ENSMUSG00000029823	Luc7l2	0.496726	1.0177	1.13931	1.1287	1.23566	1.34809	1.11329	1.08798	1.47177	0.867897	0.961882	1.10063	0.81905	0.864403	0.906613	0.849925	0.80637	0.880197	1.03844	1.21209	1.07484	1.41525	0.995643	1.02101	1.19024
ENSMUSG00000042198	Chchd7	0.496607	1.04179	0.941522	1.10987	0.981536	1.19014	1.40499	0.963854	0.472755	0.798748	0.784621	0.849981	0.750693	0.837052	0.783461	0.862775	0.808957	0.983727	1.12403	1.11627	1.05746	1.07011	0.91181	0.991378	0.80164
ENSMUSG00000029370	Rassf6	0.496384	1.18481	1.1195	1.22331	1.28126	1.61061	1.34094	1.61607	1.43588	0.874313	0.938757	0.832649	0.914898	0.864519	0.827982	0.856855	0.847686	0.916344	0.999438	1.24097	1.2738	1.20067	1.39916	1.42238	1.4275
ENSMUSG00000074165	Zfp788	0.496126	1.08547	1.01249	1.17805	0.989767	1.07872	1.14653	1.54261	1.45752	0.726252	0.803798	0.938083	0.809074	0.829311	0.952852	0.910298	0.929212	0.923861	0.95566	1.05679	1.0747	1.46647	1.2534	1.163	1.44126
ENSMUSG00000095595	Fam177a	0.49585	0.82647	1.01222	0.97337	0.956193	0.966037	0.870158	1.23963	2.90094	NA	NA	NA	NA	NA	NA	NA	NA	NA	NA	NA	NA	NA	NA	NA	NA
ENSMUSG00000074876	Spata5l1	0.495746	1.11122	1.28079	1.21966	1.36496	1.19191	2.02184	1.72873	3.5695	1.01618	1.05707	0.845157	1.03636	0.868997	0.90575	0.670671	1.04077	0.961591	0.981905	0.899891	1.28447	0.790652	0.811693	1.1312	1.15739
ENSMUSG00000095193	Gm20939	0.495243	1.54676	1.45917	1.60176	1.25121	1.24779	1.19908	1.35645	0.743841	0.906539	1.16802	0.928651	1.031	0.915222	0.94326	0.80031	0.822384	0.903324	0.870294	0.99469	0.895125	1.08991	0.954289	0.965649	0.997668
ENSMUSG00000072762	4930522L14Rik	0.495104	1.44542	1.14604	1.21317	1.15735	1.3669	0.952881	0.933139	0.772426	1.03518	0.897299	0.86799	0.913653	0.858896	0.891287	0.717185	0.703012	0.89377	1.02642	1.11746	0.811165	1.13919	1.01802	0.90192	0.990117
ENSMUSG00000020477	Mrps24	0.494537	1.15868	1.06382	1.28584	1.2806	1.15419	1.27895	1.0636	0.684114	0.995367	0.936135	0.871725	0.929075	0.938396	0.857165	0.712462	0.76659	1.15026	1.142	1.03174	1.74577	1.09251	0.914152	1.11795	1.21023
ENSMUSG00000020532	Acaca	0.494404	1.00604	1.06258	0.883441	0.961641	1.0972	0.966292	1.18908	0.859509	0.704348	0.735126	0.825509	0.73698	0.572835	0.542218	0.482186	0.404543	0.869393	0.98342	1.09576	1.02551	0.904062	0.919105	0.695797	0.697821
ENSMUSG00000104548	0	0.493836	1.53581	2.14933	1.49863	1.70198	2.15771	1.82596	1.4788	3.02403	NA	NA	NA	NA	NA	NA	NA	NA	NA	NA	NA	NA	NA	NA	NA	NA
ENSMUSG00000040181	Fmo1	0.493731	0.974474	1.06896	0.943634	1.02789	1.24566	1.4526	1.08028	0.623169	0.860701	1.01669	1.02238	1.04748	0.906517	0.901205	0.801474	0.65583	0.795217	0.976527	0.935518	1.14912	0.893534	0.903313	0.70986	0.59352
ENSMUSG00000104713	0	0.493682	1.17509	1.37479	1.94168	1.07468	1.15726	1.53599	3.68575	0.663798	NA	NA	NA	NA	NA	NA	NA	NA	NA	NA	NA	NA	NA	NA	NA	NA
ENSMUSG00000045776	Lrtm1	0.493444	0.882892	0.863843	0.669996	1.15879	1.22426	1.28124	0.717571	0.167868	0.763747	0.752464	0.834173	1.28709	1.42689	2.0988	1.73906	1.61274	0.423946	0.853829	1.00346	0.865696	2.69921	3.19129	1.13694	1.58267
ENSMUSG00000028034	Fubp1	0.492849	1.1673	1.24135	1.13267	1.36601	1.43909	1.15635	1.20705	2.34524	1.05456	1.16507	1.22254	1.03343	0.939441	1.03951	0.912658	0.905245	0.905198	1.007	0.999453	0.909316	1.14181	0.85014	0.903811	1.13501
ENSMUSG00000020069	Hnrnph3	0.492806	0.980318	1.11147	1.03927	1.01926	1.14262	0.96931	1.05661	0.831551	0.94925	1.00644	1.15735	0.847049	0.849286	0.813786	0.768625	0.820819	0.842627	0.996423	1.11803	1.27758	0.968711	0.711002	0.75915	0.994567
ENSMUSG00000096433	Gm4944	0.492571	1.1247	1.13305	1.15819	1.29907	1.12837	0.954596	1.11781	1.30125	0.93087	1.01064	0.954213	0.943846	0.916958	0.9822	0.878375	0.910313	0.954441	1.03745	1.21033	1.29831	1.39671	1.0532	1.04161	1.48201
ENSMUSG00000028410	Dnaja1	0.492236	1.04308	1.10522	1.07852	1.10018	1.27888	1.46992	1.06184	0.494463	0.94933	1.08166	0.98922	1.00206	0.79753	1.05271	0.928056	0.817389	0.808506	1.3533	1.0626	1.22468	1.38828	1.19209	1.01384	0.969083
ENSMUSG00000021967	Mrpl57	0.492147	1.11583	0.886136	1.51643	1.17961	0.999914	2.47744	2.03514	1.5987	0.939695	0.863492	0.841571	0.909212	0.985355	0.947225	1.06976	1.13621	1.0357	1.07811	1.17691	1.08666	1.13591	0.918385	1.19579	1.41851
ENSMUSG00000106397	0	0.491886	1.74319	1.05267	1.38842	1.39183	1.45878	0.75725	0.317511	0.0867533	NA	NA	NA	NA	NA	NA	NA	NA	NA	NA	NA	NA	NA	NA	NA	NA
ENSMUSG00000078572	1810043H04Rik	0.491744	1.01732	0.868819	1.53569	1.0464	0.805794	2.5393	1.70772	1.00923	1.05528	0.872468	0.928307	0.91879	1.01444	0.941627	1.09165	0.942795	1.15288	1.15358	1.21911	1.12396	0.978638	0.889395	0.973479	1.11767
ENSMUSG00000032459	Mrps22	0.490938	1.24119	1.1558	1.27053	1.1585	1.23574	1.4577	1.09467	1.08873	1.11165	1.06522	0.984107	1.11582	1.10109	1.08411	1.04651	1.07264	0.990437	1.1686	1.11998	1.20441	1.07929	1.03732	1.00675	1.16197
ENSMUSG00000028036	Ptgfr	0.490531	1.43459	2.29562	1.45127	3.58165	3.29805	3.61279	3.88344	2.36795	0.909982	0.907781	0.646292	0.850259	1.05124	1.21092	1.26901	1.38613	0.945272	1.01917	0.94518	1.0653	1.39418	1.55627	1.35476	1.32338
ENSMUSG00000023882	Zfp54	0.48984	1.18715	1.58659	1.36906	1.49696	1.24807	1.24886	1.50345	2.20926	0.852098	0.934046	1.02552	0.963542	0.741568	0.953369	0.871029	0.884381	0.906268	0.926809	0.993064	1.03142	1.17414	0.907434	0.988023	1.49904
ENSMUSG00000031734	Irx3	0.489693	1.40715	1.06202	1.0719	0.741204	1.86875	1.1041	1.0795	0.580471	0.74238	0.920396	0.955829	0.74498	1.11927	0.880224	0.754654	0.626218	0.962531	1.0325	1.06781	0.895507	1.14507	1.35282	1.35832	0.864395
ENSMUSG00000086432	B430119L08Rik	0.489587	1.81552	1.32064	1.7674	0.950182	0.819859	0.782887	1.49639	0.88541	0.68215	0.579508	0.98054	0.704137	1.27628	0.8117	1.04323	0.65456	0.872887	0.842421	0.928542	0.790103	0.801375	0.967102	0.852794	0.931362
ENSMUSG00000052676	Zmat1	0.489268	0.944963	1.15875	1.08598	1.21708	1.29448	1.06648	0.979608	0.882434	0.74004	0.6567	0.799392	0.724116	0.740957	0.718432	0.615596	0.628437	1.00172	0.960577	0.991744	1.11203	1.26543	0.938102	0.943771	1.11496
ENSMUSG00000050549	5730508B09Rik	0.489008	1.58498	1.322	1.34538	1.24544	1.67684	1.4139	1.64571	1.35859	0.863972	1.13577	0.945245	1.0384	0.938579	0.962463	0.935114	0.930153	1.02092	1.05249	1.07579	1.18547	1.49827	1.17563	1.39841	1.44949
ENSMUSG00000019906	Lin7a	0.488429	0.857283	1.05428	1.32191	1.1448	1.28199	1.19248	0.567656	0.0402216	0.826968	0.950248	1.05606	0.976338	0.944713	0.892784	0.792639	0.637873	0.703679	0.993969	1.00182	1.00166	1.19729	1.07355	0.751182	0.430303
ENSMUSG00000015488	Cacfd1	0.488335	0.99405	1.28051	1.28576	1.36993	1.57592	1.33636	1.8016	1.37125	1.03945	0.895129	0.995337	1.00375	0.946111	0.876888	0.969549	0.962526	1.18071	1.61078	1.1286	1.39871	0.831648	0.882198	1.22969	1.33924
ENSMUSG00000025402	Nab2	0.487701	1.5563	0.992032	1.00368	1.1204	1.40233	0.971044	0.635039	0.537339	1.13337	0.817446	1.00706	0.954166	0.896605	0.672603	0.540462	0.454928	0.998608	1.16928	1.339	0.762821	0.950666	0.738751	0.49259	0.339606
ENSMUSG00000039081	Zfp503	0.487128	1.74555	0.955166	0.969072	1.28781	1.54214	1.43004	1.32724	2.1258	0.890315	1.00244	0.911573	0.973919	0.842269	0.938704	1.00899	1.23282	0.934168	0.973907	0.86956	1.01171	1.13769	0.896035	1.07944	1.06954
ENSMUSG00000028527	Ak4	0.487044	1.1664	1.07857	1.02529	1.02025	1.81929	1.87442	1.59727	0.680629	0.6328	0.667875	0.836672	0.645763	0.809577	1.03502	0.883712	1.0427	1.19307	1.01837	1.0736	1.2557	1.61554	1.87129	1.48325	1.09015
ENSMUSG00000074802	Gas2l3	0.487022	1.08811	1.10224	0.789351	1.08693	2.41596	2.02833	2.49183	3.85462	0.627977	0.733581	0.776201	0.780559	0.881853	1.47778	1.22074	1.55448	0.896023	0.925706	1.06694	1.44625	2.31309	1.76931	1.90992	2.23124
ENSMUSG00000103857	Gm37249	0.486953	1.75201	1.404	1.52139	1.15858	2.15064	1.88348	1.25363	1.22003	NA	NA	NA	NA	NA	NA	NA	NA	NA	NA	NA	NA	NA	NA	NA	NA
ENSMUSG00000024665	Fads2	0.48684	0.989799	0.939789	0.770243	0.800507	0.899903	0.816038	0.841748	0.048683	0.870306	0.923519	0.811974	0.78674	0.835902	0.727999	0.647525	0.545463	1.1416	0.953816	0.995696	1.2282	0.641394	0.754957	0.551801	0.207735
ENSMUSG00000049092	Gpr137c	0.486473	1.50372	1.21962	1.4604	1.33212	1.53458	1.90857	1.78666	1.13474	0.722957	0.809804	0.688928	0.785636	0.718125	0.808732	0.760255	0.735281	1.04153	1.07345	0.990304	0.908248	1.18519	1.06126	1.2135	1.09728
ENSMUSG00000062563	Cys1	0.485859	1.49226	1.2323	1.48438	1.1765	1.88817	1.15988	1.01197	1.63692	0.753865	0.755596	0.874681	0.683216	0.620448	0.457402	0.520666	0.525411	1.12276	1.12226	1.03773	1.77358	1.33299	1.15188	1.26013	1.10461
ENSMUSG00000036019	Tmtc2	0.485683	0.851607	1.00238	0.91309	1.25651	1.59433	1.59427	2.56723	2.28971	0.831466	0.977366	1.06781	0.856871	1.12878	1.20657	1.07976	1.02441	1.15353	1.31661	1.55192	1.21227	1.325	1.41545	1.50997	1.30835
ENSMUSG00000050212	Eva1b	0.485592	0.859744	0.869132	0.927424	0.947324	0.707242	1.71412	1.62979	1.90118	0.851828	0.841232	0.834602	0.828842	0.934244	0.939756	0.803686	1.09383	1.14477	1.03652	1.15523	0.978466	1.25023	1.08409	1.24451	1.27568
ENSMUSG00000044086	Lmod3	0.484885	1.04808	0.931989	1.10417	1.27992	1.01976	0.8054	1.08988	0.389208	0.569548	0.516382	0.65662	0.497604	0.474265	0.374478	0.344511	0.4075	1.28807	1.16585	1.11445	0.875269	0.782228	0.817607	0.870128	0.884431
ENSMUSG00000059897	Zfp930	0.484014	1.32802	1.36793	1.3948	1.16536	1.03285	1.20337	1.50097	2.41817	1.01564	1.07479	1.13111	1.04646	1.05693	1.09981	1.17389	1.31482	0.842874	0.888417	0.969274	0.683786	1.24899	0.958997	1.05974	1.7585
ENSMUSG00000087590	Epb4.1l4aos	0.482819	1.24037	0.619233	1.16921	1.64932	1.25664	3.72005	2.64283	1.25481	0.788808	0.89554	0.831355	0.974884	1.08268	1.02178	1.28113	1.15531	1.02655	1.01565	1.39691	1.41812	1.19792	1.23263	1.24724	1.08974
ENSMUSG00000014773	Dll1	0.482553	1.04857	1.1252	0.826274	1.04375	1.15076	1.13365	1.25672	1.10954	0.974941	0.858129	1.11354	0.941214	0.813521	1.04809	1.02847	1.13432	0.957585	1.12785	1.07882	0.496312	0.913068	0.917312	0.746089	0.611066
ENSMUSG00000041939	Mvk	0.482479	1.53703	1.36719	1.53983	1.73129	1.88377	1.8873	1.72866	0.532983	1.0992	0.830478	0.818455	0.978467	1.12539	0.988944	0.957413	1.04312	0.843697	0.753133	0.953794	1.04701	0.885429	1.08205	1.00903	0.794546
ENSMUSG00000082173	Mup-ps10	0.482467	1.28307	0.728071	1.63517	1.84694	1.26394	2.6976	2.33938	1.23047	0.664323	0.976189	0.946648	1.47705	1.89033	2.18732	2.03925	2.79035	1.1113	1.06621	1.2523	1.32621	1.46566	1.73677	1.86392	1.7834
ENSMUSG00000059173	Pde1a	0.481701	1.20368	1.25619	1.05409	1.20751	1.22282	1.35362	1.43594	2.67393	0.863243	0.929302	0.965075	0.991585	1.0766	1.18742	1.05855	1.07716	0.946876	0.994165	1.07331	0.977463	1.23103	1.07531	0.973911	1.04181
ENSMUSG00000078862	Gm14326	0.481657	1.37193	1.19858	1.06654	1.38912	1.51874	1.29969	1.51219	1.51218	1.06548	1.11924	1.08387	1.15728	1.08149	0.90864	1.11533	1.00418	0.932492	1.04378	1.06931	0.949234	1.1417	1.03754	1.01237	1.08271
ENSMUSG00000027253	Lrp4	0.481073	1.0091	1.05747	1.10363	1.65313	3.42865	3.98605	4.66339	3.7323	0.755489	0.768984	0.976221	0.960162	1.43562	1.78222	2.14326	2.38757	0.956243	1.21418	1.49012	1.57581	2.79881	3.62644	3.78631	3.68824
ENSMUSG00000097911	Gm26691	0.480815	1.48025	1.25947	1.28226	1.14243	0.967912	1.17939	1.0272	0.867093	NA	NA	NA	NA	NA	NA	NA	NA	NA	NA	NA	NA	NA	NA	NA	NA
ENSMUSG00000002032	Tmem25	0.480497	1.19425	1.27281	1.13629	1.21554	1.56528	1.25139	0.468503	0.0892365	0.825702	0.744467	0.957237	0.737374	0.659288	0.661541	0.574982	0.512048	0.978014	0.95367	0.908028	0.899408	0.786277	0.747786	0.53374	0.181504
ENSMUSG00000037709	Fam13a	0.479279	1.10095	1.05869	0.833231	1.53681	1.44452	1.06768	0.573978	0.533402	0.88832	0.657437	0.764161	0.710295	0.817862	0.61012	0.392236	0.301764	1.3691	1.33879	1.82052	2.26873	1.72249	1.63122	1.06411	0.807402
ENSMUSG00000023963	Cyp39a1	0.478262	1.3088	1.2591	1.00234	1.00749	1.02383	0.625316	1.48622	2.11365	0.755108	0.825029	1.00226	0.913329	0.701094	0.780557	0.624368	0.64903	0.679072	1.23169	0.912127	0.661441	0.752834	0.788407	0.609724	0.718177
ENSMUSG00000034168	Irf2bpl	0.477676	1.26831	0.954787	1.14705	1.07008	1.08156	1.28871	1.14306	1.51447	0.822639	0.773672	1.01229	0.802873	0.811333	0.816125	0.657359	0.658672	1.14314	1.37132	1.29616	1.03951	1.00045	1.16034	1.22119	1.29254
ENSMUSG00000097969	Gm26999	0.477294	1.02262	1.32631	1.27914	1.66074	1.63936	2.05352	0.770924	0.0576885	0.897469	0.843028	0.821747	0.85039	0.935893	0.832322	0.751522	0.525162	0.891313	1.22956	1.26741	1.50924	1.37986	1.46944	0.974965	0.685514
ENSMUSG00000039157	Fam102a	0.477072	0.957008	1.06655	0.984428	1.0968	2.75467	3.21258	2.85021	2.0444	0.580826	0.76375	0.773033	0.772944	0.873892	1.0026	1.14845	1.26186	0.759619	0.845064	0.817421	1.24758	1.39445	1.5879	1.63518	1.25405
ENSMUSG00000058498	Rnf207	0.476735	1.21645	1.00479	1.26597	1.24633	1.93938	1.18411	1.10288	0.899325	NA	NA	NA	NA	NA	NA	NA	NA	NA	NA	NA	NA	NA	NA	NA	NA
ENSMUSG00000074519	Etohi1	0.476584	1.13828	0.995979	1.20524	1.34282	1.21016	0.877317	0.917502	1.60951	1.1586	1.25243	1.40172	1.07588	0.916757	1.06934	0.86461	0.911845	0.985808	1.00125	1.09573	0.935503	1.25816	1.0117	1.15256	1.16547
ENSMUSG00000054545	Ugt1a6a	0.475882	0.958891	1.06647	1.11623	1.65869	1.91781	1.98681	2.02213	1.71897	0.964489	1.02529	1.15124	1.07484	1.49476	1.67327	2.09877	2.44218	0.885833	1.15528	1.44168	1.38016	1.96825	2.1182	1.93074	2.11807
ENSMUSG00000037406	Htra4	0.475122	1.54995	1.07836	1.02839	1.22575	3.06797	2.81849	1.13605	0.792808	1.1027	1.23551	1.18144	1.40543	1.58376	1.03543	0.848939	0.660637	0.785565	0.956738	1.0711	1.52184	0.82811	1.03131	0.651518	0.620368
ENSMUSG00000026064	Ptp4a1	0.474551	0.83422	0.947298	0.794896	0.933972	1.0112	1.16167	1.13627	0.557609	0.523324	0.688026	0.760377	0.564454	0.643677	0.793174	0.612126	0.643492	0.853577	1.11919	1.23335	1.23633	1.97522	1.26237	1.07727	0.980565
ENSMUSG00000031596	Slc7a2	0.47312	0.804721	0.871094	0.908038	0.987923	1.02275	1.10706	1.10393	1.3209	0.899433	0.811242	0.804325	0.690104	0.856066	0.755872	0.633138	0.509774	1.62292	1.30413	1.38532	1.59026	2.23201	1.5951	1.07934	0.875594
ENSMUSG00000083111	Gm14421	0.471221	1.24238	1.22667	1.34984	1.48333	1.56473	2.01636	2.5035	2.73417	NA	NA	NA	NA	NA	NA	NA	NA	NA	NA	NA	NA	NA	NA	NA	NA
ENSMUSG00000019437	Tlcd1	0.46881	1.04029	0.965003	0.867318	0.85034	0.912286	0.961299	0.738826	0.309453	0.690962	0.697099	0.81324	0.615691	0.753952	0.600974	0.544737	0.440671	1.00416	0.894718	1.02561	0.991687	1.04293	0.958476	0.835031	0.640511
ENSMUSG00000029672	Fam3c	0.468804	1.04398	0.998994	1.16796	1.00416	1.16027	1.03391	1.24333	0.884716	1.08085	0.996992	1.00108	0.89554	0.963851	0.804743	0.783035	0.712792	1.03531	1.0988	1.13037	1.26674	1.11363	1.05957	1.16621	1.25006
ENSMUSG00000034910	Pygo1	0.468132	1.1251	1.15139	1.26534	1.16712	1.14516	1.06174	1.24886	1.07963	0.771182	0.930892	0.673403	0.871975	0.752412	0.547917	0.472115	0.536395	0.903414	0.868598	0.845195	0.69053	0.739995	0.697273	0.673346	0.778629
ENSMUSG00000019189	Rnf145	0.467954	0.814917	0.973061	0.963241	1.18785	1.65652	1.69134	2.29967	1.73414	0.944658	1.06253	1.00585	0.913626	0.904184	1.05861	1.2216	1.10383	1.17449	1.05994	1.02212	1.19436	1.76082	1.61509	1.48997	1.20644
ENSMUSG00000010601	Apol7a	0.467505	1.04381	0.981467	1.1214	1.06854	1.53206	1.30099	0.98844	0.0816555	0.972368	1.00348	0.962038	0.97014	1.00069	0.968224	0.816634	0.64519	0.716606	0.936053	0.997747	0.973807	0.934456	0.995307	0.713925	0.455455
ENSMUSG00000053613	Notumos	0.467223	0.861408	0.864323	1.04907	1.25205	1.82595	2.55264	2.4046	0.586212	0.888675	0.854358	0.850365	1.14712	0.885258	0.913864	1.00844	1.2422	0.804637	1.06601	0.902962	1.31104	0.947828	0.956928	1.24832	1.05598
ENSMUSG00000101122	Gm17971	0.466242	0.939328	1.39002	0.97873	1.5013	3.70895	2.86167	3.10846	2.26471	NA	NA	NA	NA	NA	NA	NA	NA	0.969483	1.20766	1.37664	1.31211	2.19882	1.69144	1.68131	1.34453
ENSMUSG00000074345	Tnfaip8l3	0.465399	1.26013	1.04573	2.0785	3.88418	10.8495	13.9026	11.1711	4.82922	1.09179	1.06045	1.32386	3.00172	4.80289	5.68265	6.04417	6.34064	0.892738	0.925742	1.67177	1.77903	2.83695	3.20829	3.50243	2.56308
ENSMUSG00000034610	Zcchc11	0.464788	1.1899	0.938896	0.918874	1.26539	1.518	1.57392	1.73514	1.68223	1.00652	1.15487	1.04229	0.997339	1.2778	1.19349	1.13902	1.09415	0.882209	0.822695	1.1523	1.36967	1.53752	1.38939	1.46663	1.37782
ENSMUSG00000021665	Hexb	0.464018	0.6985	0.746434	0.962585	0.939006	1.00945	1.245	1.28847	0.975811	1.05518	1.14849	1.1062	1.23719	1.48706	1.36386	1.18003	1.06221	0.993816	1.07685	1.22738	1.42726	1.59374	1.496	1.11537	0.767991
ENSMUSG00000047496	Rnf152	0.461466	1.30301	1.17603	1.08917	1.06402	2.19273	1.37797	0.702144	0.15956	0.847532	0.915689	0.852344	0.778851	0.888406	0.583085	0.466395	0.387275	0.814463	0.918675	1.41377	1.33532	1.11772	1.07615	0.896171	0.551569
ENSMUSG00000001665	Gstt3	0.461388	1.17404	1.13686	0.825381	1.06423	1.4234	1.59896	0.930739	0.345804	0.659744	0.669316	0.726839	0.941184	0.943149	1.07996	1.03564	0.872747	0.752527	1.20413	1.27692	1.05981	1.16201	2.0016	1.2517	0.829176
ENSMUSG00000046230	Vps13a	0.46093	1.01213	1.05758	1.06602	1.09341	1.43757	1.29244	1.37116	1.49716	0.901832	1.0947	1.15292	1.02715	1.0844	1.18345	0.964629	1.04761	0.886196	1.03257	1.13567	1.21883	1.51274	1.33203	1.16786	1.50128
ENSMUSG00000100706	Gm19744	0.459547	1.49648	1.24303	1.54328	1.48339	1.92614	1.8585	2.05446	0.909998	NA	NA	NA	NA	NA	NA	NA	NA	1.03771	0.938592	1.08117	1.01338	1.21051	1.23918	1.1805	1.22071
ENSMUSG00000020733	Slc9a3r1	0.459057	1.12896	0.989126	1.31487	1.06644	1.32321	1.80215	0.957993	0.22998	0.838005	0.779054	0.884786	0.806725	0.954623	0.944538	0.859915	0.788582	1.01958	1.03797	1.13095	1.24395	1.36254	1.49307	0.988512	0.611581
ENSMUSG00000054263	Lifr	0.458778	1.48124	1.13152	1.31404	0.831054	0.936533	0.96807	0.525497	0.273963	1.20986	1.44361	1.13572	1.17963	1.1136	0.943621	0.807304	0.62606	0.94792	1.0337	0.830202	1.07562	0.812593	0.878566	0.475945	0.298728
ENSMUSG00000026082	Rev1	0.458572	0.862983	1.0261	1.04566	1.05647	1.52705	1.27531	1.29809	1.28588	0.71101	0.808979	0.897421	0.675491	0.768327	0.808115	0.844126	0.753936	0.873928	1.01501	1.09235	1.39699	1.60257	1.41298	1.29104	1.27655
ENSMUSG00000052837	Junb	0.458533	1.20995	0.487832	1.0004	1.13264	1.27068	1.05628	1.40061	1.59236	1.52113	1.04525	1.35448	0.907534	1.04658	0.845815	0.908516	0.894103	1.38562	2.09531	1.83398	1.40051	1.46128	1.30218	1.35287	1.24271
ENSMUSG00000091474	2610021A01Rik	0.457919	1.12174	1.30272	1.12855	1.2422	1.33834	1.29935	1.38919	1.41952	0.828202	1.02375	1.11967	0.877024	0.836966	1.02547	1.01844	0.880091	0.782329	1.03361	1.01881	0.66263	1.63639	1.16496	1.26055	1.60492
ENSMUSG00000020994	Pnn	0.457512	1.0772	1.32829	1.27061	1.36651	1.56702	1.26149	1.27984	1.94729	0.984184	0.929486	1.1078	0.83885	0.828857	0.886967	0.839418	0.810141	0.984974	1.06613	1.14615	1.26172	1.22905	0.949744	1.10449	1.35132
ENSMUSG00000031278	Acsl4	0.457107	1.11749	1.05388	0.897397	0.82029	0.88868	0.726937	1.05986	2.0413	1.00671	1.08016	1.00477	0.891296	0.80436	0.802363	0.626112	0.541965	0.920433	0.893162	0.940799	0.902093	1.1251	0.80094	0.855252	1.23165
ENSMUSG00000069727	Gm5595	0.455862	1.28463	1.04692	1.21331	1.04998	1.18519	1.0313	1.0827	1.10967	0.960382	0.908486	1.14145	0.937908	0.899445	0.928652	0.850558	0.763277	0.922484	1.09232	1.14963	1.3801	1.28986	1.06432	1.02228	1.20625
ENSMUSG00000042216	Sgsm1	0.455778	1.13913	1.03341	1.26612	0.780012	0.808598	0.402595	0.931915	0.634803	0.981007	0.886675	0.894198	0.813628	0.598014	0.529068	0.555675	0.514402	1.09792	1.04821	0.947144	0.643328	0.728433	0.840302	0.741764	0.703937
ENSMUSG00000029131	Dnajb6	0.455717	0.970394	1.10674	1.06622	1.02581	1.25451	1.52283	1.34477	1.29445	0.818694	0.915699	0.903759	0.795534	0.946118	1.03498	0.82826	0.910245	1.01283	1.08643	1.14246	1.07724	1.13654	1.02593	1.11788	1.01451
ENSMUSG00000025323	Sp4	0.45339	1.16313	1.19248	1.14618	1.0836	1.61376	1.14008	0.703986	0.502386	1.0571	0.984749	0.918068	1.06946	0.989188	0.808089	0.545181	0.486477	0.801456	0.990381	1.22427	0.698917	1.26372	0.988652	0.947781	0.878829
ENSMUSG00000078867	Gm14418	0.453195	1.42022	1.16569	1.04378	0.961721	1.32616	1.15689	1.18649	1.66689	0.881322	0.838115	1.16508	1.19053	0.871135	0.916846	0.909855	0.635874	1.01799	1.06	1.00493	1.03592	1.17379	0.99902	1.00153	0.965185
ENSMUSG00000079083	Jrkl	0.452212	1.09153	1.10022	1.27904	1.04954	1.0615	0.972098	1.17272	1.52961	0.963494	0.884149	0.941069	0.791669	0.705416	0.79837	0.671063	0.65896	0.896112	0.925282	1.07613	0.649888	1.30632	0.921716	0.978039	1.26588
ENSMUSG00000027792	Bche	0.452125	0.885631	1.04612	0.82771	0.952402	1.05089	0.962718	0.743262	0.351591	0.981584	1.11846	0.989555	1.01698	1.02245	0.936886	0.69036	0.609774	0.875971	1.08895	1.15465	1.04246	1.19144	0.975758	0.753172	0.748391
ENSMUSG00000017491	Rarb	0.450107	1.03041	0.994384	0.898722	1.14242	0.935324	1.03354	1.22763	1.28089	1.0812	1.05061	0.869598	0.989116	1.07715	0.904447	0.921669	0.838303	1.03654	1.10453	1.00637	0.669427	1.32138	1.22934	1.06047	1.14276
ENSMUSG00000027387	Zc3h8	0.449513	1.17444	1.04372	1.11852	1.30735	1.77153	1.81938	1.43723	1.53566	0.742338	0.877182	0.921363	0.740639	0.669752	0.846152	0.793332	0.773755	0.903704	0.955961	0.982643	0.761226	1.24233	0.98106	1.05822	1.15243
ENSMUSG00000097589	Dleu2	0.449316	1.07879	1.12318	1.11117	1.10104	1.09341	0.941559	0.786593	0.712251	1.01985	1.15133	1.04786	1.07302	0.921618	0.792735	0.632469	0.536318	1.00808	1.11678	1.03659	1.09477	1.07254	0.661872	0.623597	0.547559
ENSMUSG00000075304	Sp5	0.449218	2.34457	1.31379	2.05242	2.28577	3.09135	2.47465	1.79673	0.512591	1.03455	1.08544	1.13831	1.20434	0.94871	1.00842	0.992763	1.16464	0.893209	1.34792	1.26612	1.3632	1.04265	0.987104	1.11181	1.06316
ENSMUSG00000033751	Gadd45gip1	0.446724	1.43939	1.07524	1.46088	1.32089	1.19412	2.06433	1.45933	1.13684	1.00141	0.901848	0.925176	0.951096	0.99707	0.965266	1.05471	1.0446	1.05068	1.19944	1.11924	1.28598	1.12143	1.02067	1.18666	1.30974
ENSMUSG00000041203	2310036O22Rik	0.446693	1.07972	0.919308	1.29511	0.960812	0.876153	1.25323	1.01663	0.913098	1.05156	1.05985	0.95599	0.963474	0.917345	0.895348	0.831201	0.859888	1.03986	1.06976	0.991008	1.23722	0.854152	0.689842	0.798074	0.983468
ENSMUSG00000005514	Por	0.445811	0.8441	0.733333	0.850235	1.20639	1.90986	2.49992	2.42261	3.40338	0.702386	0.76961	0.969524	0.850594	1.24739	1.38441	1.1267	1.285	1.36275	1.39136	1.4853	1.98263	1.87479	2.40655	1.86469	1.56045
ENSMUSG00000025436	Xrcc6bp1	0.445646	1.19828	1.39133	1.47944	1.31517	2.14311	2.42444	1.64272	0.906987	0.761183	0.823894	0.900805	0.905263	1.06726	1.00478	0.947479	1.02526	1.02755	0.968858	1.00462	0.850568	1.21168	1.20995	1.2043	1.10361
ENSMUSG00000097706	E030037K01Rik	0.445026	1.89485	1.58375	2.025	1.45596	2.50192	2.57706	1.51468	0.920326	0.891444	0.894666	0.835816	0.98013	1.04409	0.904385	0.808648	1.00015	0.945904	1.00564	0.990037	1.42325	0.999178	0.856183	0.900175	0.942152
ENSMUSG00000070661	Rnf186	0.443942	1.87336	1.31479	1.40012	1.56667	2.04568	1.25704	0.793446	0.150702	0.859426	0.995581	0.816629	0.879715	0.94153	0.717765	0.760129	0.563349	1.20409	1.26172	1.26493	1.38066	1.14071	1.23956	0.984272	0.596174
ENSMUSG00000036136	Fam110c	0.443084	1.04748	1.08281	1.01294	1.13815	1.80551	1.96132	3.2536	2.28545	0.751013	0.742229	0.854645	0.840047	0.933344	1.25428	1.75571	1.96378	0.879165	1.12618	1.22238	1.29933	1.59783	2.28198	2.34792	1.85672
ENSMUSG00000006641	Slc5a6	0.442195	1.11892	0.99379	1.05181	1.45088	3.93494	3.70328	2.19706	0.956503	0.655994	0.698571	0.796422	0.73098	0.979847	0.832506	0.956671	0.823608	1.04049	1.04558	1.25985	1.89418	2.08879	2.41514	1.96384	1.18697
ENSMUSG00000033715	Akr1c14	0.441327	1.14338	1.18953	1.13397	1.17132	1.57969	1.56309	1.69232	1.14941	0.940882	1.02626	1.10151	0.978928	1.04249	1.12583	1.03483	1.17237	0.852471	1.05774	1.11564	1.36952	1.38929	1.35363	1.46485	1.86789
ENSMUSG00000022353	Mtss1	0.4409	1.32049	1.2138	1.08348	1.36147	1.94716	1.87643	1.54151	0.744027	0.810091	0.780187	0.920394	0.717023	0.756041	0.800439	0.809978	0.740938	0.928877	1.38644	1.03888	1.3449	2.28935	2.3581	1.85836	1.38941
ENSMUSG00000020051	Pah	0.440593	1.20164	1.01869	0.868318	0.87974	0.994786	0.952796	0.565971	0.189031	0.822548	0.832439	0.787511	0.770391	0.705272	0.671415	0.5748	0.448649	1.03734	1.17009	1.05513	1.22931	1.05903	1.18675	0.655277	0.373835
ENSMUSG00000027016	Zfp385b	0.439829	0.988595	0.929685	0.921245	1.10235	1.06498	1.16641	0.825974	0.158143	0.733078	0.820335	0.817196	0.769927	0.81032	0.886623	0.626589	0.534417	0.997599	1.14687	1.30982	1.31055	1.76915	1.67416	1.28782	0.80808
ENSMUSG00000037664	Cdkn1c	0.439117	1.39356	1.28079	1.13279	1.08071	0.962326	1.2122	1.18244	1.10472	0.818992	0.867167	0.663571	0.768495	0.782758	0.59697	0.540593	0.562329	1.12549	1.17128	1.08838	0.744785	1.01609	0.923399	0.902442	0.835291
ENSMUSG00000036492	Rnf39	0.438869	1.11817	1.01001	1.04828	1.50151	1.48227	1.69918	1.9162	3.28854	0.915492	0.937892	1.30586	0.910901	1.2067	1.26688	1.29432	1.67863	1.19184	1.24683	1.11443	0.730141	1.05531	1.23929	1.60229	1.52036
ENSMUSG00000029575	Mmab	0.438417	1.47996	1.32924	1.44503	1.5236	1.8044	1.67827	1.47029	0.617648	1.02197	0.942561	0.923033	1.10704	1.06212	0.878952	0.799072	0.839084	0.83528	0.785669	1.02076	0.934263	0.79181	0.803284	0.765117	0.60625
ENSMUSG00000092837	Rpph1	0.438398	0.981413	1.96792	1.13757	1.37533	0.539639	2.31653	1.09224	1.82531	1.01874	0.823523	1.09678	0.860446	0.875757	0.806025	1.325	0.766215	1.2375	0.832605	1.27302	0.578369	0.799354	1.43721	0.983034	0.788478
ENSMUSG00000021214	Akr1c18	0.43741	1.35738	1.6557	1.12879	0.941475	1.15459	1.216	1.61947	2.81946	0.864968	0.928623	1.07152	0.968089	1.13832	1.57958	1.19251	1.1229	0.978879	0.917301	0.991364	0.951647	1.09868	1.16364	1.15674	0.952305
ENSMUSG00000039156	Stim2	0.436755	1.05676	0.991504	1.072	1.05286	1.39251	1.53911	1.33422	1.1928	0.907775	1.08269	0.90599	0.873596	0.857726	0.988866	0.873785	0.749119	0.891578	1.12232	1.06263	1.01692	1.33492	1.29331	1.1527	1.08441
ENSMUSG00000086587	Gm11837	0.436632	1.18582	1.25621	0.951127	0.945251	0.79361	0.816661	0.588063	0.126894	1.06134	1.11981	0.88102	0.985476	0.758928	0.660058	0.367262	0.238122	1.10445	1.08746	1.07389	1.29504	0.859861	0.660734	0.533599	0.517565
ENSMUSG00000030869	Ndufab1	0.436418	1.1973	1.10134	1.11046	1.03422	1.08174	1.12638	1.129	0.988717	0.902456	1.0683	1.01208	0.925033	0.740348	0.739801	0.783959	0.835664	0.893307	0.931017	0.897255	0.73527	0.918812	0.784171	0.821533	0.820782
ENSMUSG00000105657	0	0.435963	0.897766	0.99714	0.918759	0.893006	0.969888	1.45795	1.19692	0.915938	NA	NA	NA	NA	NA	NA	NA	NA	NA	NA	NA	NA	NA	NA	NA	NA
ENSMUSG00000033060	Lmo7	0.435777	0.957672	1.09599	1.16116	1.45529	2.12707	2.62887	3.42124	3.29341	0.866492	0.987499	1.14169	1.09923	1.60226	2.17761	2.24633	2.58835	1.01503	1.13518	1.26689	1.61224	2.37393	2.65647	2.95558	3.00891
ENSMUSG00000074476	Spc24	0.434861	1.35933	1.13161	1.12574	1.28056	2.10558	2.90517	2.0789	1.01786	0.973458	0.900889	0.86777	0.900192	1.06566	1.20207	1.08505	1.0546	1.1738	0.984158	1.13383	0.863448	1.35948	1.45208	1.18256	1.20158
ENSMUSG00000035885	Cox8a	0.433513	0.729703	0.596422	1.22672	0.963174	0.850014	2.41183	1.47977	1.43426	0.932648	0.778051	0.826258	0.944619	0.946684	0.872335	1.0453	1.13808	0.982798	0.90208	1.04164	0.739256	0.885551	0.750377	0.971502	0.967251
ENSMUSG00000092341	Malat1	0.432686	1.10202	1.06072	1.18446	1.46846	0.892154	0.96468	0.866101	0.510801	1.11788	1.04193	1.34749	0.808237	1.01148	0.927882	0.896735	0.822577	1.28096	1.13763	1.42842	1.10823	1.31065	1.08062	0.918308	1.26611
ENSMUSG00000027765	P2ry1	0.431889	1.04777	1.06635	0.709254	0.893931	1.3125	1.34063	0.638012	0.256877	0.625129	0.850747	0.840617	0.722666	0.797694	0.741726	0.489051	0.442533	0.875353	1.1103	1.1175	1.09359	1.18304	0.818636	0.655803	0.532649
ENSMUSG00000051671	Coa6	0.431143	1.04286	0.831894	1.22592	1.17438	1.03514	2.99481	1.55436	0.665156	0.766539	0.7757	0.879001	0.836285	0.995046	1.18152	1.03292	1.07015	0.89912	0.954368	1.07231	1.0493	1.29574	1.227	1.32472	1.02141
ENSMUSG00000027075	Slc43a1	0.430852	1.48488	1.03192	0.854001	0.69305	0.734308	0.644969	0.609797	0.261587	0.72801	0.497343	0.7451	0.609313	0.634566	0.510751	0.42238	0.389233	0.932363	0.939426	1.06416	0.959493	0.94737	0.96653	0.72156	0.476834
ENSMUSG00000091405	Hist2h4	0.430186	2.10386	2.34373	2.48825	2.52619	2.76158	2.93493	3.15682	6.92422	1.05042	1.03146	1.03108	1.03303	0.988127	1.03665	1.03579	1.28217	1.17661	1.01059	1.00198	0.935565	1.06584	1.15842	1.13333	1.44935
ENSMUSG00000004891	Nes	0.429846	1.50941	1.16922	1.04557	1.51943	1.62177	1.71227	2.44514	7.58354	0.797174	0.918301	0.868564	0.88954	0.878935	0.852907	1.0931	1.05302	0.993481	1.11543	1.03002	1.36516	1.11577	1.09289	1.21242	1.35412
ENSMUSG00000051098	Mblac2	0.428944	1.12362	1.32733	1.32201	1.36519	1.87762	1.86253	1.59613	1.32988	0.841411	0.974976	0.888117	1.06388	0.859081	0.97581	0.835795	0.72886	0.811213	0.845263	1.0188	1.17351	1.38529	1.12608	1.13233	1.3068
ENSMUSG00000024925	Rnaseh2c	0.427917	1.28547	0.826261	1.29707	1.09873	0.859955	1.59514	1.1867	0.979631	0.994937	0.987622	0.991828	0.825565	0.903122	0.834499	0.770005	0.783865	0.933189	1.10744	0.977139	1.22005	0.937454	0.720989	0.783172	0.97033
ENSMUSG00000030431	Tmem238	0.427033	1.0018	0.953999	1.20709	1.0197	1.10635	1.64981	1.54059	1.12884	0.926378	1.69133	0.729948	1.3083	0.951478	0.78312	0.660966	0.819165	1.0539	1.03787	0.858479	1.26674	0.986996	1.05311	1.76451	1.99108
ENSMUSG00000097503	3110045C21Rik	0.426942	1.33534	1.39327	1.57078	1.24762	1.54774	1.21194	1.38314	0.224214	0.802124	0.923254	0.795401	0.831222	0.724249	0.743323	0.579548	0.577375	0.855521	0.915895	0.913331	0.669873	0.95109	0.940465	0.77761	0.762203
ENSMUSG00000022747	St3gal6	0.425004	1.24245	1.01484	1.06771	0.889152	1.09125	1.17895	0.91543	0.981133	0.692352	0.987841	0.981608	1.13109	1.2042	0.963373	0.566439	0.46761	0.48086	0.989404	0.987866	1.00752	0.794207	0.621695	0.423141	0.392112
ENSMUSG00000005268	Prlr	0.424105	0.829722	1.042	0.993155	1.09636	0.883672	0.90919	0.749021	0.0584658	1.13049	1.31351	1.00358	1.1947	1.22128	1.0341	0.950262	0.717972	0.922942	1.05413	1.00931	1.09917	0.982232	0.998875	0.769435	0.362899
ENSMUSG00000032575	Manf	0.423518	1.50296	1.25613	1.98046	1.48178	1.04802	1.95168	1.91053	2.30702	1.60823	1.3803	1.17764	1.30774	0.885746	1.11044	1.14487	0.841822	0.903233	1.49657	0.96604	1.41326	0.981572	0.931117	1.06404	1.58955
ENSMUSG00000085439	Rapgef4os1	0.423347	2.00412	1.07464	2.18111	2.51952	3.49496	5.55855	11.4016	4.04856	0.790473	0.933045	1.00495	0.88362	1.26157	1.2879	1.4127	1.65277	1.01781	1.10761	1.13814	1.0066	1.24878	1.48517	1.56574	1.49881
ENSMUSG00000026014	Raph1	0.420926	1.06934	1.29724	1.49439	1.2808	1.17282	1.06629	1.06218	1.52146	1.18237	1.04222	1.19192	1.00978	0.866672	0.972941	0.971604	0.81268	0.91266	1.03366	0.900031	1.0503	1.40731	0.98631	0.93602	0.995847
ENSMUSG00000032193	Ldlr	0.41887	1.25453	1.36396	1.25645	1.69919	2.49437	2.21422	1.67697	0.396879	0.917764	0.887676	0.895634	0.945378	0.896363	0.935929	0.92997	0.892276	0.982255	1.05535	1.09702	1.31225	1.04556	1.29404	0.91367	0.666592
ENSMUSG00000047735	Samd9l	0.418752	0.812337	0.898808	1.05222	0.943912	0.89727	0.75549	1.12013	1.27519	0.97541	1.06747	1.02776	0.945349	0.877762	0.935419	0.74224	0.790226	0.737331	0.926626	1.07538	0.826075	1.72235	1.03553	1.09426	1.34132
ENSMUSG00000087579	1500017E21Rik	0.418687	1.34244	1.47827	1.79435	3.3933	4.73087	6.28135	5.46619	0.298454	0.964104	1.38189	1.70502	2.49162	3.60878	4.10872	5.52614	4.00776	0.761013	1.07057	1.7712	2.25343	3.35068	2.9313	3.57063	3.92354
ENSMUSG00000067071	Hes6	0.417983	1.40298	1.03506	1.29201	1.06915	1.77359	2.34131	0.966285	0.230644	0.833345	0.842303	0.78224	0.83016	0.917958	1.15055	1.13549	1.03975	0.950898	1.08415	1.03246	1.65466	1.58717	1.84888	1.43928	1.02429
ENSMUSG00000024579	Pcyox1l	0.416326	3.2857	2.91814	2.23611	2.22268	1.84266	2.75166	4.33059	3.95328	0.842772	0.956588	0.89124	0.908324	0.691608	0.776431	0.964227	1.2662	1.023	1.01969	1.01798	0.842567	1.21301	0.995373	1.31015	1.59598
ENSMUSG00000049422	Chchd10	0.415835	1.13765	0.867401	0.992103	1.02094	0.960544	1.3352	0.949113	0.784094	0.89904	0.983728	0.87574	0.951231	0.833692	0.733011	0.55268	0.596203	0.997743	1.10825	0.874506	1.59634	0.676106	0.620449	0.770696	0.549693
ENSMUSG00000006711	D130043K22Rik	0.414755	0.97767	1.03715	0.961568	1.35451	2.13244	1.63433	0.900382	0.267001	0.94698	1.06189	0.881302	0.897125	1.06114	0.876997	0.679741	0.55465	1.05846	0.945841	1.36424	1.54965	1.42422	1.3883	0.985271	0.818513
ENSMUSG00000026259	Ngef	0.410635	1.03111	0.906201	0.897976	0.864931	1.48919	1.60163	0.940703	0.255789	0.77209	0.683462	0.822249	0.677523	0.851968	0.751399	0.698733	0.66863	1.12667	0.982557	1.20527	1.17586	1.41492	1.96108	1.25867	0.658587
ENSMUSG00000023122	Sult1c2	0.408308	0.937229	1.12564	0.908728	0.980539	1.47567	1.12511	0.524988	0.0809049	1.0091	1.05153	0.907005	0.706669	0.805159	0.497555	0.423546	0.248047	1.03781	1.082	1.06278	1.47159	0.868295	0.900906	0.516853	0.346626
ENSMUSG00000025077	Dclre1a	0.405806	0.900983	1.01209	0.923963	1.07122	1.41689	1.36992	1.41626	1.41024	0.660738	0.689772	0.778243	0.677523	0.899365	1.01808	0.850986	0.843879	0.951329	0.982436	1.05106	1.32632	2.02564	1.56681	1.47788	1.45848
ENSMUSG00000074882	Cyp2c68	0.405634	1.3024	1.15657	0.813249	0.919785	0.946436	1.02579	1.17154	0.483793	1.07148	1.14445	1.02849	1.00494	1.04278	1.04595	1.01835	0.821764	0.989852	1.08488	0.976498	1.02148	0.902389	0.984145	0.936308	0.569322
ENSMUSG00000022340	Sybu	0.405097	0.835483	1.10095	1.59821	1.05404	0.768902	0.754398	2.63981	7.09074	1.20552	1.42591	1.36217	1.54007	1.39135	1.76482	1.85903	2.2866	0.86683	0.791945	0.934334	0.565533	0.908711	0.746344	0.963726	1.43784
ENSMUSG00000049493	Pls1	0.404998	0.765298	1.25489	1.01015	1.36881	3.15557	8.97553	14.4156	2.91202	0.747641	0.685535	0.946215	1.15536	1.63981	3.72369	8.5548	10.7754	0.768157	0.821937	0.970054	0.844336	3.58256	9.76821	12.5896	8.27951
ENSMUSG00000032018	Sc5d	0.404806	1.07651	1.00329	0.848189	0.875811	1.00731	0.852709	0.609559	0.104631	0.943268	0.924661	0.743559	0.750652	0.725091	0.590205	0.473391	0.370695	0.912788	0.803851	0.951723	1.13947	0.900404	0.87389	0.508074	0.303719
ENSMUSG00000061518	Cox5b	0.404441	1.12365	0.872303	1.23862	0.977157	0.819637	1.71761	1.18931	1.40833	0.974418	0.796978	0.819201	0.808919	0.81408	0.725004	0.782079	0.817933	1.18981	1.07104	0.998009	0.911295	1.0111	0.770694	0.948151	1.02082
ENSMUSG00000087413	Gm11266	0.403379	1.04385	0.803583	0.781652	0.940099	1.28325	0.854087	0.496771	0.228928	0.880806	0.697272	0.785316	0.802719	0.852993	0.702229	0.589048	0.452755	1.00555	0.980233	1.09263	0.810337	1.34354	1.21895	1.11311	1.23556
ENSMUSG00000026675	Hsd17b7	0.401954	1.14235	1.29459	1.00258	1.26581	1.62531	1.38905	1.80582	0.918957	0.831364	0.899759	0.783051	0.885325	0.818151	0.860603	0.680071	0.700439	0.744285	0.889617	1.00385	1.07826	0.883758	0.769293	0.825485	0.747398
ENSMUSG00000073867	AA474408	0.400418	1.25518	0.805762	1.26644	1.14995	1.09651	0.876133	0.851345	0.802698	0.871692	0.874279	1.00797	0.805	0.94951	0.747443	0.900395	0.873536	1.10824	0.994117	0.9753	0.881779	1.22973	0.952435	1.18948	1.09867
ENSMUSG00000029246	Ppat	0.399139	0.980018	1.11536	1.13864	1.34809	1.81627	1.65486	1.49756	1.03817	0.935657	0.952405	0.943441	0.795407	0.858591	0.913922	0.933357	0.831971	1.05915	1.25474	1.09932	1.30856	1.71684	1.74479	1.5202	1.28085
ENSMUSG00000070473	Cldn3	0.397712	1.15291	0.840146	1.4236	1.15483	0.941039	1.77938	1.04105	0.4602	1.17509	1.02566	0.997881	0.96808	0.91175	0.678033	0.678941	0.569754	1.01588	0.904648	0.935368	0.770015	0.590962	0.504078	0.570778	0.50146
ENSMUSG00000025003	Cyp2c39	0.396571	0.734174	0.936237	0.699123	1.01264	0.767232	0.927389	1.4948	0.420968	0.771154	0.880693	0.813076	0.975958	1.02102	0.969293	0.810925	0.553534	0.75876	0.992221	1.03075	1.03792	0.975374	0.970421	0.790803	0.701353
ENSMUSG00000089756	Gm8898	0.394573	1.17037	1.54336	1.3876	1.40635	1.72154	1.54065	2.29235	2.49529	NA	NA	NA	NA	NA	NA	NA	NA	NA	NA	NA	NA	NA	NA	NA	NA
ENSMUSG00000022218	Tgm1	0.394022	1.31407	1.09644	1.38214	1.40232	1.44475	1.43023	1.11723	0.373193	1.01333	1.14065	1.03538	1.22313	1.05628	0.988746	1.02122	0.925731	0.798003	0.805989	0.932134	1.30117	1.52836	1.88725	1.44529	0.917814
ENSMUSG00000097613	Gm17597	0.39393	1.71275	1.26932	2.2017	3.09095	4.23209	2.14086	2.31892	2.5514	0.981671	0.925127	0.95645	0.785093	0.720657	0.93244	0.826651	0.835526	1.0031	1.07485	1.06882	1.1361	1.38021	1.41628	1.44343	1.20248
ENSMUSG00000097971	Gm26917	0.393779	1.52779	1.31292	2.16487	1.90248	2.00736	2.59687	1.9322	1.85537	1.60291	1.58191	1.9886	2.09009	1.52937	1.17557	1.01416	1.39084	1.48511	0.916399	0.665764	0.923613	0.296828	0.415694	0.356067	0.439761
ENSMUSG00000041293	Adgrf1	0.392626	1.6791	1.01074	0.908232	0.668061	0.689163	0.332478	0.145594	0.0948224	1.46765	1.42369	0.896116	0.676277	0.698218	0.361791	0.314921	0.124514	1.46806	0.699111	0.792178	0.474446	0.522685	0.419644	0.26676	0.155503
ENSMUSG00000023087	Ccrn4l	0.3908	0.623019	1.15988	0.999952	1.1879	1.42911	2.22289	1.84441	1.719	0.402957	0.476551	0.643816	0.474384	0.447252	0.776411	0.77271	0.995645	1.90197	2.10776	1.50357	1.73265	3.88877	2.08495	1.4355	1.12604
ENSMUSG00000061175	Fnip2	0.390424	1.06996	1.04827	1.05222	1.25979	2.36673	1.91624	1.3805	1.44068	0.651282	0.703254	0.779501	0.711231	0.811815	0.695986	0.594177	0.526479	0.844474	1.06772	1.56165	2.16724	2.08342	2.39042	1.74068	1.4802
ENSMUSG00000031245	Hmgn5	0.389859	0.99384	1.17877	1.05988	1.05978	1.06191	0.812256	0.891504	0.4976	1.05082	0.970338	1.04239	0.861588	0.89722	0.91896	0.781604	0.705182	1.07767	1.27538	1.35313	1.23987	1.32175	0.984973	0.94114	1.31664
ENSMUSG00000096954	Gdap10	0.38945	1.03274	1.01109	1.07778	1.9991	2.58004	2.87599	2.32061	1.83785	0.762081	0.811523	1.15423	0.957259	1.02431	1.20867	1.10544	1.18999	0.99916	1.09706	1.41141	1.12185	2.28224	1.95131	1.7821	1.53819
ENSMUSG00000060032	H2afj	0.388553	1.21584	0.998935	1.14424	1.21556	1.10306	1.44962	1.78303	2.78115	1.01591	1.06461	0.989993	0.996534	0.972876	1.03623	0.852085	1.1903	1.26134	1.16471	0.978014	1.53511	1.30628	0.97455	1.88602	3.28187
ENSMUSG00000020102	Slc16a7	0.388453	1.04318	1.08066	0.786257	1.25345	1.57709	1.43322	1.39146	0.680249	0.834018	0.998523	0.980498	1.02175	1.15639	1.11463	0.900402	0.84851	0.815553	1.09948	1.26276	1.37565	1.40367	1.3775	1.2646	1.21031
ENSMUSG00000034647	Ankrd12	0.388442	0.946169	1.00558	1.0745	1.09109	2.0241	2.02287	2.68264	3.65814	0.726369	0.907407	0.993923	0.814387	1.01338	1.13686	1.26244	1.50424	0.895835	0.974724	1.05261	0.858093	2.33273	1.85529	2.24303	3.09617
ENSMUSG00000024987	Cyp26a1	0.387765	1.45766	0.900311	2.24005	1.13009	0.59094	0.743158	0.454751	0.577216	0.544118	0.976153	0.801904	0.832512	1.08827	1.07258	0.928732	0.616216	0.725947	2.15752	1.28539	1.13171	1.61588	1.51073	0.616272	0.642981
ENSMUSG00000080709	Gm14324	0.38723	1.61816	1.39207	1.49314	1.85082	1.92386	2.53674	3.03486	3.89478	NA	NA	NA	NA	NA	NA	NA	NA	NA	NA	NA	NA	NA	NA	NA	NA
ENSMUSG00000085651	Gm11695	0.38635	0.955896	0.936026	1.14953	1.60492	2.42066	3.9004	5.57346	13.2275	0.793203	0.764361	0.784416	1.08457	1.22289	1.25136	1.26658	1.48488	0.998313	0.95859	1.19647	0.658598	1.16113	1.89307	1.52749	1.27569
ENSMUSG00000035270	Impg2	0.386009	1.10913	1.25938	1.11145	1.13713	1.49175	1.31657	1.22605	0.452619	0.994729	0.917836	0.869756	0.830206	1.08459	1.08927	0.856129	0.765304	1.0441	1.1494	1.09034	1.3738	1.19481	1.50332	1.09034	0.794718
ENSMUSG00000069743	Zfp820	0.384506	0.953071	0.943203	1.09187	0.931183	0.98372	0.798475	1.14139	1.10791	0.83935	0.939207	0.953579	0.935459	0.927248	0.970344	0.761134	0.751192	0.9282	1.00162	1.20327	1.48414	1.41952	1.11052	1.09757	1.34481
ENSMUSG00000083478	Gm15375	0.384099	1.01987	1.61763	1.9572	3.37746	2.99962	2.78319	1.57437	0.91917	1.51414	2.15933	3.05632	4.54715	5.37685	3.51336	1.95029	1.63362	1.00374	1.32397	1.64755	2.82049	1.25012	1.42644	0.882245	0.666419
ENSMUSG00000001891	Ugp2	0.382754	1.1673	1.10933	0.917726	1.02065	1.16582	0.969808	0.932424	2.12079	0.851458	0.958041	0.907012	0.746877	0.701957	0.62468	0.561437	0.437075	0.797033	1.26464	1.22151	1.28836	1.21021	1.0358	0.723943	0.901335
ENSMUSG00000078899	Gm4631	0.3817	1.16178	1.15938	1.1414	1.166	1.25897	1.26466	1.21162	1.52389	NA	NA	NA	NA	NA	NA	NA	NA	NA	NA	NA	NA	NA	NA	NA	NA
ENSMUSG00000060548	Tnfrsf19	0.379149	1.14692	1.21172	1.43813	2.88199	6.03947	7.21482	9.29304	7.4302	0.760114	0.747419	0.807591	0.998126	1.93327	2.15417	2.48689	2.53057	0.833696	1.02055	1.30495	1.819	3.03658	3.29934	4.56794	7.84421
ENSMUSG00000020308	Tpgs1	0.378372	1.18332	0.766324	1.8729	1.24783	0.81978	3.33589	2.07296	1.56808	1.0462	1.02955	1.01136	1.04457	0.953247	0.878569	1.07583	1.16866	1.12673	1.10879	1.0722	0.870762	1.01825	0.878526	1.14991	1.31396
ENSMUSG00000078903	Gm14391	0.378188	0.965392	1.45745	1.34043	1.75279	1.62678	1.60213	1.73867	2.46075	NA	NA	NA	NA	NA	NA	NA	NA	NA	NA	NA	NA	NA	NA	NA	NA
ENSMUSG00000031613	Hpgd	0.377634	1.13024	1.08451	1.07386	1.38276	1.99834	2.67546	2.59011	3.95236	1.10903	1.13054	1.03053	1.15568	1.41956	1.74838	1.67574	1.60366	0.815322	1.10405	1.27083	1.83809	2.08359	2.6749	2.58794	3.57698
ENSMUSG00000029167	Ppargc1a	0.377465	0.820355	0.943651	0.899077	1.10019	1.01648	0.93513	1.32798	0.9292	0.631884	0.702143	0.718185	0.636909	0.691882	0.743389	0.636347	0.587346	1.10907	0.954031	1.288	1.0163	1.45856	1.1587	1.09351	0.846284
ENSMUSG00000035868	3110052M02Rik	0.377408	1.0967	1.04401	1.206	1.04715	1.03585	1.08335	1.08729	0.658878	0.853676	0.880274	0.823076	0.895236	0.775911	0.826829	0.698985	0.684688	0.921445	0.973368	1.04306	0.76892	1.30174	0.982695	0.968404	0.978482
ENSMUSG00000027346	Gpcpd1	0.374537	0.797227	0.709078	0.862017	0.959249	1.82824	2.36544	1.3741	1.20238	0.600005	0.741042	0.858836	0.607421	0.96212	0.710815	0.572799	0.508855	0.892126	1.33442	1.51945	1.23915	1.94491	1.45246	0.837859	0.806845
ENSMUSG00000021573	Tppp	0.37259	1.16028	1.22571	1.15655	1.24665	2.8381	2.1223	1.2514	0.339377	0.621454	0.72716	0.964078	0.759868	0.998307	0.89885	0.796507	0.84585	0.843708	0.953064	1.01475	1.22348	1.12891	1.16266	1.15088	0.712677
ENSMUSG00000082065	Mup-ps14	0.372233	1.25766	1.50236	1.23361	1.03822	3.72269	4.22128	3.72801	0.823099	0.472935	0.677489	0.987693	1.11082	1.51712	1.73891	1.83367	2.0655	0.817701	1.25447	1.4807	1.18261	1.76431	2.03449	1.71171	1.78979
ENSMUSG00000053886	Sh2d4a	0.372164	0.884355	0.779119	0.753758	1.01988	1.25041	1.16366	1.30728	0.530956	0.886762	0.891932	0.984823	0.968206	0.990965	0.974763	0.872632	0.719596	0.898144	0.751328	1.28221	1.21471	1.04889	1.2571	0.939238	0.723961
ENSMUSG00000001467	Cyp51	0.372035	1.37617	1.26354	1.16122	1.4145	1.17021	1.10166	1.22874	0.172666	1.05431	0.943924	0.876094	0.936114	0.856448	0.776521	0.536434	0.501658	0.811128	0.680143	0.993287	1.37802	1.00649	0.744232	0.686382	0.579406
ENSMUSG00000102289	Gm31258	0.368796	0.992323	1.054	1.16578	1.13393	1.02357	0.802743	0.859523	0.644625	NA	NA	NA	NA	NA	NA	NA	NA	NA	NA	NA	NA	NA	NA	NA	NA
ENSMUSG00000060183	Cxcl11	0.368424	1.54663	1.40442	1.66426	1.74529	3.10413	2.84339	2.53221	0.209507	1.00706	0.991065	0.989849	1.25849	1.2642	1.4649	1.56828	1.87908	0.737089	0.979929	1.04766	0.642876	1.52344	1.45845	1.61236	1.22793
ENSMUSG00000093930	Hmgcs1	0.367722	1.03183	1.24822	0.960266	1.05875	0.932049	0.701279	0.850679	0.243586	1.06562	0.887844	0.768971	0.927885	0.764487	0.555601	0.404966	0.362359	0.627543	0.539539	0.848011	1.1378	0.67123	0.366793	0.377016	0.406702
ENSMUSG00000079465	Col4a3	0.367669	1.13443	1.8284	0.889543	1.05769	2.09848	9.37876	38.4202	3.18274	1.14171	1.18584	1.59941	2.61376	16.2137	21.8429	19.828	23.4862	0.975449	1.02912	1.0856	0.953324	10.5786	12.8947	10.699	5.679
ENSMUSG00000090090	Mup-ps16	0.36454	1.57486	0.98153	0.98198	1.13574	2.20468	2.11214	0.992091	0.356524	0.474832	0.763039	0.906091	0.894003	0.815827	0.973256	0.758325	0.933124	0.59582	1.00694	1.15355	1.53532	1.26648	1.50155	1.31833	0.995577
ENSMUSG00000033105	Lss	0.363937	1.42516	1.25557	1.0555	1.37467	1.56172	1.25724	1.26864	0.673737	0.893244	0.799831	0.76725	0.888356	0.838783	0.740658	0.614841	0.637024	0.707019	0.537809	0.859468	1.15176	0.865309	0.922154	0.760391	0.573286
ENSMUSG00000028789	Azin2	0.358604	1.21281	1.2273	1.52091	1.44089	2.4803	1.88022	1.63798	1.06303	0.774442	0.581392	0.532916	0.538507	0.70626	0.403051	0.494506	0.36768	1.10291	0.95679	1.19535	1.68124	1.34655	1.34519	1.13779	0.91421
ENSMUSG00000026568	Mpc2	0.358153	1.04404	0.944688	1.03093	0.946456	0.925679	1.33687	0.941641	0.533307	0.879212	0.988132	0.877902	0.869588	0.870233	0.812046	0.74164	0.615953	1.06121	1.16749	1.09762	1.45874	0.89476	0.708587	0.777113	0.592808
ENSMUSG00000029273	Sult1d1	0.357903	0.937484	0.979488	0.821936	0.872872	0.954931	1.03677	1.16252	1.29975	0.736609	0.859002	1.03505	0.832516	0.86232	1.04286	0.869751	0.742369	0.821221	1.25984	1.29916	1.285	2.02951	1.33842	1.1581	1.13417
ENSMUSG00000067928	Zfp760	0.357675	1.12669	0.995846	1.24905	1.17363	1.18407	0.870947	1.21821	1.8266	1.04966	1.01191	1.02433	0.944044	0.88457	0.926953	0.741597	0.7046	0.974974	1.15064	1.22126	0.862481	1.7516	1.25786	1.34663	1.69991
ENSMUSG00000039633	Lonrf1	0.357036	1.1083	1.01433	0.828569	0.978547	2.58134	2.82363	2.2206	1.55622	0.633535	0.827158	0.882584	0.730656	0.921847	0.984766	1.01488	1.16799	0.923801	0.812514	0.929262	1.07496	1.48855	1.22196	1.11437	1.10805
ENSMUSG00000030244	Gys2	0.355546	1.0175	1.05173	0.828341	0.977682	1.8125	1.78805	1.20475	0.0984953	0.740079	0.746764	0.89751	0.567024	0.71644	0.68999	0.779603	0.597873	1.02604	1.06888	1.31177	1.75356	1.95325	2.0471	1.40551	0.521075
ENSMUSG00000030103	Bhlhe40	0.353588	1.37511	1.23274	1.00774	1.28116	2.78836	1.68682	0.859039	0.452799	0.710454	0.660213	0.805855	0.765279	0.56507	0.720274	0.596296	0.526738	0.92917	1.59429	2.33197	1.81245	2.91564	2.86761	1.67494	0.803574
ENSMUSG00000027536	Chmp4c	0.352829	1.08578	1.22535	1.23111	0.917991	1.16368	1.10193	2.15195	2.76637	1.1718	0.976115	0.932428	0.940701	0.950923	0.953846	0.973503	1.01271	0.941248	0.942168	0.905944	0.676851	0.847222	0.969945	1.17801	1.22536
ENSMUSG00000097417	Gm26669	0.350655	2.0444	0.835409	0.918545	0.985742	1.08789	0.946838	0.560556	0.175703	0.766562	0.905659	0.617469	1.1969	1.10406	1.02054	0.927574	0.601605	1.04144	1.33632	1.34866	0.735393	1.0305	0.792119	0.873272	0.986224
ENSMUSG00000032786	Alas1	0.349426	0.74785	0.815926	0.919861	0.967227	1.57543	4.06379	2.96413	2.87145	0.464258	0.577503	0.952066	0.587444	0.659872	0.875989	0.927737	1.10263	1.10352	1.53082	0.580316	1.37073	2.6396	2.20433	2.06457	1.28934
ENSMUSG00000029725	Ppp1r35	0.348486	1.02204	0.759208	1.61374	1.07657	0.976614	1.9061	1.30124	0.854492	0.964301	1.06172	1.00181	0.92365	0.831433	0.764141	0.680014	0.649091	0.936205	1.08359	1.0086	0.994355	0.886935	0.714018	0.766512	0.793458
ENSMUSG00000040253	Gbp7	0.347151	0.786451	1.04225	1.29708	0.987754	1.36807	1.47659	2.92805	0.806971	1.0434	1.21468	1.04409	1.05821	1.47188	1.61502	1.08855	1.12459	0.658563	0.801798	1.11543	0.744716	1.43032	1.27018	1.19024	0.862045
ENSMUSG00000026610	Esrrg	0.346587	1.29857	1.58711	0.954431	1.73258	4.02074	4.21096	5.052	3.92956	0.724129	0.878121	0.876049	0.746483	1.30759	1.65723	1.80461	2.44376	0.538595	1.02644	0.895939	1.23013	1.11968	1.41685	1.72947	3.10613
ENSMUSG00000018102	Hist1h2bc	0.344204	0.970263	0.875494	1.45402	0.884137	0.852768	1.5235	1.3096	0.863145	1.04852	1.07432	0.916703	1.09654	0.900576	0.945777	0.930806	1.15137	0.86117	0.960959	0.850067	0.923229	0.651476	0.587782	0.651578	0.892185
ENSMUSG00000028525	Pde4b	0.339455	2.22892	1.11286	0.954969	0.742921	1.18548	0.581078	0.472317	0.867083	1.08298	1.01221	0.663877	0.980184	0.780922	0.600776	0.504861	0.411168	0.850819	0.902292	1.22757	0.871613	1.02962	0.669604	0.762157	0.673362
ENSMUSG00000106889	0	0.338323	0.721755	1.08609	1.25656	1.44877	1.69413	1.15549	0.609093	0.356452	NA	NA	NA	NA	NA	NA	NA	NA	NA	NA	NA	NA	NA	NA	NA	NA
ENSMUSG00000029833	Trim24	0.337977	0.739513	0.970644	1.03372	1.50665	1.14414	1.52672	1.93561	1.10689	0.896162	1.19054	1.00236	1.01193	1.10535	1.01874	0.830303	0.798314	0.580375	0.945743	1.01877	1.06425	1.00057	0.943849	0.601497	0.518751
ENSMUSG00000034837	Gnat1	0.337127	0.838997	1.25803	2.20871	1.74997	2.10354	1.36217	1.49393	1.01936	1.03339	0.586384	0.769802	0.536566	0.683884	0.532539	0.509026	0.478387	1.38624	1.02146	1.2083	0.738684	1.51637	1.36298	1.14478	1.0891
ENSMUSG00000067219	Nipal1	0.336473	0.29648	0.773977	0.621696	1.39485	0.465184	0.67127	0.926513	0.149189	1.03436	1.12033	1.03189	0.880367	0.994204	0.952368	0.521888	0.557638	0.957227	0.780982	1.04799	0.756926	0.825455	0.695609	0.596567	0.349478
ENSMUSG00000050069	Grem2	0.334975	1.0407	0.891205	0.993822	1.50714	2.79939	2.77609	2.28827	1.74547	0.931208	0.972937	1.11009	0.785954	1.19049	1.08332	0.855889	0.65458	1.11537	0.83283	1.45673	1.41725	1.86948	1.86718	1.81382	1.60626
ENSMUSG00000094786	Gm14403	0.333973	1.13143	1.00509	1.122	1.02559	1.3854	1.86916	2.08027	2.80698	0.606135	0.724667	0.988287	0.90751	0.934104	1.11526	1.17817	1.2158	0.970855	1.20327	1.16227	1.57913	2.48654	1.69425	1.72619	2.2787
ENSMUSG00000043013	Onecut1	0.33296	4.12177	1.93533	1.31371	0.932238	3.1308	2.46966	0.944463	0.178147	0.752636	1.05555	1.09736	1.31279	0.841327	0.712251	0.777907	0.836231	0.781315	0.586303	0.575755	0.533293	0.604324	0.447024	0.490638	0.327992
ENSMUSG00000020572	Nampt	0.332333	0.909291	0.926546	0.898502	1.06601	1.74521	2.4018	2.00694	1.83921	0.648567	0.794833	0.903604	0.762362	0.940262	1.23813	0.958532	0.911008	0.832745	0.917825	1.10449	1.51844	2.36239	1.95243	1.78161	1.45619
ENSMUSG00000019768	Esr1	0.329781	0.762104	0.848784	1.26571	0.855852	0.631861	0.645378	1.07684	0.386069	0.858714	1.14443	0.948817	1.02181	1.21588	1.25036	0.701626	0.685863	1.10214	0.982902	0.934617	0.73683	1.00122	0.931408	0.696014	0.696651
ENSMUSG00000074377	Sult2a4	0.329702	NA	NA	NA	NA	NA	NA	NA	NA	0.784994	1.06052	0.808524	0.961586	1.02913	1.22204	0.957106	0.897324	0.859525	1.13302	0.904724	1.10106	1.1477	1.27439	1.00671	1.12422
ENSMUSG00000042622	Maff	0.329163	1.34021	1.08452	0.962714	1.67487	4.25245	8.53195	26.201	34.694	0.798972	0.725597	0.882203	0.658153	1.33895	1.65752	2.75798	3.86524	1.40457	1.66445	1.94032	1.29453	3.04529	4.35189	4.45494	4.72074
ENSMUSG00000037847	Nmrk1	0.329091	1.05469	1.01676	0.953075	0.989089	2.78561	2.98806	1.84458	0.437375	0.605574	0.726188	0.900043	0.74561	1.00404	1.14669	0.985881	1.11664	0.880348	0.784451	0.880417	1.30691	1.62884	1.44871	1.27648	0.81255
ENSMUSG00000028128	F3	0.328711	1.85712	1.24666	1.03028	1.4849	2.71289	1.72993	1.26401	0.911532	0.813773	0.846777	0.841747	0.683687	0.795177	0.632893	0.69641	0.599506	1.02537	1.14268	1.30001	1.29731	1.43538	1.39972	1.25708	1.32195
ENSMUSG00000057722	Lepr	0.328675	0.942443	0.791251	0.697805	0.613176	0.748848	0.841968	1.08931	1.77828	0.781792	0.736114	0.895632	0.402093	0.359328	0.325914	0.287617	0.360108	1.23869	0.992329	0.841508	0.327424	0.491959	0.330341	0.345399	0.344335
ENSMUSG00000049685	Cyp2g1	0.328435	0.997506	0.893241	1.38413	2.21184	3.2917	3.10559	0.781065	0.196019	1.11795	1.15154	1.01648	1.02529	1.43906	0.954057	0.398992	0.216377	0.789479	0.999279	1.49817	1.22602	1.37031	1.01743	0.459594	0.363781
ENSMUSG00000039457	Ppl	0.327141	1.16124	0.934742	1.14991	1.11268	1.10152	1.6115	2.45297	3.51163	0.93595	0.761016	0.899306	0.895582	0.725314	0.88578	0.99029	0.95095	1.02913	1.21931	1.16634	1.30987	2.15942	2.24432	1.96193	2.07138
ENSMUSG00000100157	2310034O05Rik	0.325303	1.28516	1.82476	0.891196	1.64458	4.61959	2.842	4.73693	2.15374	NA	NA	NA	NA	NA	NA	NA	NA	1.15586	1.17565	1.15428	0.907251	1.26201	1.15099	1.36511	0.938305
ENSMUSG00000041272	Tox	0.323326	1.25731	1.31925	0.81358	1.35418	2.26897	1.95152	1.78608	1.7661	0.665694	0.788142	0.863503	0.742599	0.839468	0.926951	0.92832	0.848074	0.917541	1.18997	1.14799	0.915989	1.24248	1.359	1.16221	0.857905
ENSMUSG00000032578	Cish	0.323178	4.55252	1.38546	0.889226	1.0797	3.04044	2.22145	1.23497	0.511548	0.407218	0.807812	0.800276	1.03041	0.607044	0.889757	0.816375	1.51049	1.1412	0.607504	0.99965	0.924493	1.21537	0.822158	1.33341	0.456326
ENSMUSG00000054716	Zfp771	0.323098	1.07361	0.828618	1.29423	1.21025	1.10649	1.71992	1.39087	1.08007	1.29819	1.49943	1.14076	1.27865	1.13519	1.01798	0.743764	0.930839	1.26645	1.23119	0.936379	1.39748	0.940268	0.694206	0.877477	1.14636
ENSMUSG00000032051	Fdx1	0.321637	1.14446	1.10051	1.09733	1.14792	1.49934	1.87514	1.36467	0.970597	0.926279	0.979611	0.970341	0.90605	1.09666	1.09822	0.860558	0.89451	1.01427	1.0287	1.05678	1.8601	1.21702	1.07409	1.27776	1.20147
ENSMUSG00000037263	Aldh3b3	0.321078	0.50039	0.494863	1.20161	1.23508	0.743039	0.598238	1.86076	1.12145	1.11281	1.18368	1.18305	1.56611	1.5895	1.32857	0.91365	0.853073	1.0475	0.827209	1.1687	1.18308	1.12414	0.878446	0.700573	0.398178
ENSMUSG00000029086	Prom1	0.319079	0.956049	0.940459	1.18255	0.953782	0.715067	1.04013	5.14009	17.4316	1.42409	1.46349	1.33178	2.22868	3.28465	2.5542	3.37558	5.18086	2.31607	1.53264	1.95632	1.57224	3.79869	4.07705	4.64339	10.012
ENSMUSG00000073835	Mup-ps12	0.317829	1.29271	1.00225	0.728211	0.874504	3.23524	3.22191	2.81781	0.398501	0.412241	0.869256	1.00181	1.10241	1.45108	1.52885	1.66012	1.77834	0.717315	1.81986	1.89296	2.48104	1.99291	3.25349	2.67231	2.42738
ENSMUSG00000036390	Gadd45a	0.315257	0.966413	0.832896	0.965032	1.23377	1.68808	1.60295	1.21291	1.10193	0.927801	0.845749	0.929685	0.96054	0.98368	0.669681	0.573933	0.577129	0.943945	1.31726	1.32515	0.747183	1.48247	1.5362	1.2009	1.10829
ENSMUSG00000079470	Utp14b	0.314574	0.871288	1.3975	1.24854	1.47768	1.75901	1.13751	1.42004	0.727138	1.08537	0.996296	1.0401	0.996435	0.931216	0.901531	0.692922	0.637523	0.739255	0.765665	0.800127	0.839998	0.747464	0.546427	0.599973	0.829423
ENSMUSG00000021273	Fdft1	0.313043	1.27643	1.16578	1.10325	1.32973	1.53853	1.52992	1.38458	0.251374	0.949003	0.824893	0.776855	0.935941	0.944364	0.865013	0.721222	0.687672	0.832273	0.646264	0.987678	1.09998	1.01567	1.01288	0.870493	0.552259
ENSMUSG00000025813	Homer2	0.311915	1.05601	1.17723	1.13255	1.37572	2.15113	2.02129	0.609273	0.0704186	0.841938	1.0501	0.981778	0.933848	0.966333	1.02617	0.619989	0.451755	0.777419	0.938182	1.02402	1.05549	1.23052	1.12342	0.504668	0.322932
ENSMUSG00000029254	Stap1	0.311357	0.799081	1.37122	0.96246	1.2678	1.52711	1.8072	2.61512	1.86932	0.733937	0.739978	0.917866	0.728561	0.975274	0.899615	0.86625	1.00919	0.926033	1.03993	1.09246	0.868853	1.59085	1.32324	1.64885	1.5084
ENSMUSG00000009378	Slc16a12	0.309033	0.968226	1.01618	1.03291	1.1814	1.72956	1.75667	1.24275	0.853875	0.825138	0.966974	0.990298	0.795532	0.921864	1.10425	0.715178	0.667095	0.7787	0.922173	0.92305	0.759263	1.36053	1.08302	0.867667	0.775313
ENSMUSG00000024378	Stard4	0.305174	1.29441	1.38624	1.18366	1.53852	2.14578	1.65841	1.12106	0.101886	0.999898	0.972869	0.879051	0.863329	0.839299	0.737295	0.641824	0.562933	0.807756	0.941889	1.18088	1.45489	1.19662	1.14379	0.82241	0.462881
ENSMUSG00000030256	Bhlhe41	0.30414	1.9718	0.989958	0.854221	4.12911	20.4677	13.1282	7.39031	4.62849	1.01337	0.799463	0.757063	1.0629	1.50898	1.47624	2.36512	1.84699	1.01064	1.45465	2.16725	2.27837	7.07852	8.65246	6.71431	4.03894
ENSMUSG00000040093	Bmf	0.300102	1.53521	1.06173	1.22905	1.42448	4.2944	3.58258	2.16078	1.91239	0.678893	0.57256	0.708428	0.901372	1.57115	1.48644	1.48146	1.14655	0.987493	1.19586	1.77769	2.78392	3.79104	6.6249	3.16972	2.26316
ENSMUSG00000047844	Bex4	0.29773	2.12562	1.67391	2.2371	1.86608	2.31574	2.89227	3.87133	2.82449	0.933979	0.791479	0.722049	0.927996	0.749678	0.791689	0.845713	0.909552	0.938055	0.925039	0.901156	0.802685	0.910216	0.90615	1.05191	1.04759
ENSMUSG00000037458	Azin1	0.297001	1.06773	1.09598	1.13216	1.21103	1.92772	1.79429	1.39907	0.993444	0.893368	0.900153	0.897455	0.781146	0.835469	0.770839	0.631966	0.517897	0.810803	1.29282	1.29994	1.73371	1.70991	1.53002	1.12482	1.10172
ENSMUSG00000071076	Jund	0.296767	1.18944	0.889568	1.07823	1.11197	0.749476	2.02464	1.45508	2.32526	1.10882	1.41401	0.93043	1.11004	0.686845	0.729796	0.539014	0.648238	1.07212	1.10638	0.846366	0.899352	0.740225	0.53327	0.750072	0.958082
ENSMUSG00000100075	1700018L02Rik	0.295963	2.70274	1.03274	1.80365	1.16906	1.64084	1.45753	1.03605	0.362742	NA	NA	NA	NA	NA	NA	NA	NA	1.0367	0.871785	0.856831	0.687569	0.962702	1.07474	1.45871	1.13784
ENSMUSG00000020623	Map2k6	0.292698	1.28903	0.958864	0.913859	1.47321	2.28483	2.92207	1.85447	0.287145	0.636125	0.600934	0.696189	0.548928	0.794525	0.866439	0.784492	0.700871	0.910894	1.10443	1.48171	1.96888	2.1755	2.94597	2.193	1.48472
ENSMUSG00000036904	Fzd8	0.290072	1.34253	0.825102	0.876691	1.04894	1.42339	1.43529	1.07923	0.527027	0.859103	0.874493	0.750692	0.80856	0.907657	0.635075	0.646918	0.462443	0.763149	1.13811	1.1009	1.25618	0.904696	0.990429	0.809386	0.718682
ENSMUSG00000090622	A930033H14Rik	0.289167	0.517428	1.47587	1.18612	2.68734	3.85463	6.4942	3.79806	3.56675	0.436884	0.500759	0.627833	0.479371	0.641225	0.703476	0.736164	0.649682	0.989752	1.19581	1.24042	1.31344	3.23904	3.14628	2.23973	1.80062
ENSMUSG00000052392	Acot4	0.288797	0.914367	1.20312	0.860707	1.53002	3.03559	2.93864	3.94635	2.90603	0.723684	1.07108	0.849562	1.05337	1.30662	1.37616	1.18008	1.44535	0.860321	1.05324	1.0891	1.4402	1.09294	1.3524	1.51978	1.38539
ENSMUSG00000030237	Slco1a4	0.284671	0.828524	0.811753	0.423599	0.874784	0.448455	0.403418	0.455913	0.395804	0.95253	0.968553	0.879523	0.653896	0.660592	0.528755	0.508058	0.315851	1.20154	1.02278	1.19606	1.0929	0.737331	0.657943	0.553422	0.40169
ENSMUSG00000086324	Gm15564	0.284605	1.75172	1.27927	1.72398	1.61402	1.30846	1.47416	1.30697	1.66676	0.776026	1.14753	0.938492	1.12569	0.871367	0.886124	0.905147	0.69678	0.660649	0.392988	1.44902	0.360619	0.400861	1.59496	0.651778	0.541894
ENSMUSG00000042248	Cyp2c37	0.284251	1.19425	1.00028	0.696037	1.09422	1.10054	1.06821	0.768064	0.207003	0.719885	1.03082	0.90251	1.01209	1.16653	1.14263	0.982628	0.743885	0.613642	1.20836	1.12704	1.28479	0.806141	1.09668	0.63106	0.280057
ENSMUSG00000057425	Ugt2b37	0.283459	2.13948	1.38659	1.43041	0.809713	1.59759	1.83603	1.36652	0.355881	0.734362	1.54381	1.5711	2.29132	2.86829	1.75595	1.17943	0.7016	0.680888	0.965333	1.29429	1.40605	1.01734	0.931012	0.646355	0.41346
ENSMUSG00000082586	Sult2a-ps1	0.282226	1	1	1	1	1	1	1.20599	2.58419	0.722088	0.707772	0.670788	0.759247	1.18984	1.0607	1.66779	1.22741	0.901852	1.24251	1.26169	1.01016	1.57043	1.7722	2.2571	1.8914
ENSMUSG00000078866	Gm14420	0.281952	1.08052	1.0139	1.11783	1.30671	1.3498	1.76878	1.97398	3.16717	0.553791	0.83004	0.995053	0.71821	0.76917	0.972113	0.99883	1.05936	0.885723	1.42492	1.32255	1.43028	3.30623	2.04101	1.99126	2.04953
ENSMUSG00000060807	Serpina6	0.280899	0.96375	0.864489	0.923161	1.33687	2.63012	3.43114	3.20274	0.405939	0.92228	0.967861	0.948585	1.0157	1.64036	1.68426	2.05449	1.97913	1.31204	1.627	1.64214	2.32903	3.58678	5.13494	3.55539	1.54077
ENSMUSG00000106069	0	0.278313	0.972818	0.852392	0.707393	0.585052	0.64913	0.609731	0.886591	0.227726	NA	NA	NA	NA	NA	NA	NA	NA	NA	NA	NA	NA	NA	NA	NA	NA
ENSMUSG00000050423	Ppp1r3g	0.278158	0.666193	0.611762	0.39855	0.382013	0.884712	0.641591	2.02216	2.08048	0.280378	0.377779	0.327879	0.160938	0.43398	0.253974	0.223837	0.255512	1.69325	1.13703	1.21187	1.03316	1.38674	1.01464	0.975862	0.832061
ENSMUSG00000042745	Id1	0.277047	1.75118	1.12539	0.831858	0.977882	1.0533	1.69232	2.33065	4.26719	0.920258	0.65089	0.850528	0.621831	0.699671	0.8415	0.853813	1.19593	1.37086	1.46891	1.37402	0.469646	1.0041	0.769863	0.711261	0.632384
ENSMUSG00000020131	Pcsk4	0.277011	1.25871	1.23964	1.27297	1.62691	4.85545	4.97459	2.1924	0.483771	0.59764	0.582122	0.682397	0.582286	0.684631	0.639036	0.664953	0.430374	1.12436	1.15183	1.46443	1.39541	1.88048	2.41251	1.78373	0.863777
ENSMUSG00000034774	Dsg1c	0.274547	0.797964	0.948583	0.769821	0.820632	0.907517	0.634838	0.25606	0.0672902	0.831612	0.714469	0.824849	0.478586	0.577493	0.270206	0.187842	0.0943302	1.73463	0.839395	0.802751	0.59001	1.01449	0.63276	0.393633	0.358347
ENSMUSG00000020538	Srebf1	0.273737	1.23758	1.17413	1.04706	1.10673	1.67269	1.22364	0.589908	0.30386	0.893307	0.772382	0.776881	0.781496	0.61975	0.636821	0.525496	0.419215	1.09976	0.875501	1.06557	1.21412	1.02788	1.36644	0.667017	0.407732
ENSMUSG00000081207	Gm13775	0.272791	0.986296	1.05753	1.07864	0.891806	1.6983	1.8808	1.06249	0.0735751	0.421656	0.776797	0.968813	0.905824	0.957245	1.0662	1.15468	0.837333	0.360903	1.76598	1.7238	1.60529	1.84024	2.01777	1.41627	0.771936
ENSMUSG00000005547	Cyp2a5	0.270563	1.09193	1.05908	1.17327	2.45379	4.08409	4.30848	3.62647	7.57664	0.663291	0.648488	0.918584	0.757234	0.987501	1.04727	0.922266	0.917624	1.01585	2.55451	3.97603	5.90542	8.50112	10.9335	7.11289	13.1196
ENSMUSG00000031604	Msmo1	0.269158	1.36797	1.37725	1.31873	1.617	2.01431	1.87391	1.67079	0.232765	0.900051	0.846078	0.790949	0.875335	0.857841	0.848296	0.553681	0.523585	0.67383	0.650094	0.9774	1.1999	1.05838	0.813739	0.744022	0.638644
ENSMUSG00000044042	Fmn1	0.269102	1.67989	1.28926	1.20041	1.30253	1.3935	1.13089	1.45323	2.00752	0.87824	0.787564	0.900444	0.79509	1.06549	0.64123	0.368119	0.329533	1.02891	0.760811	1.17316	1.35534	1.69702	0.998149	0.846577	0.749919
ENSMUSG00000032883	Acsl3	0.268116	1.03553	1.09782	1.07341	1.09176	1.31494	0.994441	0.894848	0.566273	0.831133	0.9546	0.80886	0.840103	0.746178	0.679938	0.412024	0.362599	0.922683	0.807453	0.941299	0.975077	0.902278	0.596288	0.558881	0.566862
ENSMUSG00000106303	0	0.267611	2.4786	1.47517	1.36304	1.2363	1.70795	1.06987	0.369311	0.0717873	NA	NA	NA	NA	NA	NA	NA	NA	NA	NA	NA	NA	NA	NA	NA	NA
ENSMUSG00000061013	Mkx	0.266016	1.87146	1.37476	1.73112	1.32658	1.80782	2.08155	1.73487	0.70892	0.87804	0.867843	0.802042	0.671029	1.03829	0.66601	0.992963	0.825587	0.946274	0.99814	1.0066	0.779689	1.04195	1.11705	1.18309	1.43833
ENSMUSG00000067203	H2-K2	0.265953	1.42409	1.19276	1.21987	1.65459	1.72946	1.95093	1.52221	0.809616	0.732452	0.824325	0.833197	0.720189	0.643311	0.576762	0.559176	0.441401	0.940216	0.97987	0.958175	0.963321	1.01193	0.931142	0.834508	0.718758
ENSMUSG00000025153	Fasn	0.265699	1.33881	1.51701	0.982912	1.14555	1.60075	1.06378	0.671891	0.217741	0.585336	0.563692	0.67728	0.626902	0.350806	0.307246	0.226478	0.189205	0.697962	0.958908	0.920084	0.97903	0.518648	0.541165	0.282107	0.20019
ENSMUSG00000053168	9030619P08Rik	0.264751	0.950331	0.792893	1.16749	0.57518	0.452454	0.423573	0.164974	0.0101309	0.621484	0.878543	0.760642	1.00044	0.970674	0.824648	0.539077	0.31569	0.27554	1.16585	1.05977	0.549636	0.97683	1.19355	0.329864	0.0949016
ENSMUSG00000103288	Gm37273	0.263955	1	1	1	1.37082	1.70638	3.73562	18.1518	16.3716	NA	NA	NA	NA	NA	NA	NA	NA	NA	NA	NA	NA	NA	NA	NA	NA
ENSMUSG00000032311	Nrg4	0.25684	0.765711	0.869897	1.06288	1.28362	2.10666	2.53607	2.44249	4.0827	0.601574	0.683001	0.992224	0.532848	0.641979	0.711437	0.499572	0.547613	1.17945	0.991687	1.16403	1.4708	2.22094	1.93405	1.4503	1.1996
ENSMUSG00000032500	Dclk3	0.251859	1.26134	1.04809	1.28967	2.03858	4.23688	4.38741	4.72648	2.03473	0.97118	0.85335	0.939462	1.0371	1.62255	1.91427	2.15212	1.97194	1.03437	0.999267	1.4742	1.99347	2.50695	3.61031	3.61411	3.67315
ENSMUSG00000045294	Insig1	0.250852	1.46624	1.44308	1.29538	1.63548	1.96375	1.54988	1.10586	0.113898	0.988373	1.09948	0.827784	0.96222	0.783015	0.749693	0.577977	0.478265	0.902632	0.95323	1.04794	1.23768	0.918422	0.842635	0.618714	0.41605
ENSMUSG00000006777	Krt23	0.246538	2.49081	2.29144	0.792115	1.85606	6.12707	6.93584	11.193	3.00345	0.680884	0.546124	0.662071	0.678222	1.22967	1.41895	2.72314	3.81162	1.85068	1.40666	1.48481	1.27024	1.45465	3.87486	4.56974	2.40351
ENSMUSG00000092021	Gbp11	0.243186	1.1866	0.858873	1.40958	0.953557	2.64915	1.93591	2.38472	0.201575	0.905407	1.30978	1.18112	1.38396	1.49068	1.38938	1.33595	1.46627	0.73647	0.682995	1.52706	1.37879	1.87812	1.97272	2.82952	1.21661
ENSMUSG00000098343	Mir6240	0.239492	1.615	1	1.73606	1.59228	1.94513	2.46724	1.48728	2.42192	NA	NA	NA	NA	NA	NA	NA	NA	NA	NA	NA	NA	NA	NA	NA	NA
ENSMUSG00000028238	Atp6v0d2	0.23614	0.520467	0.496703	0.497226	0.666131	0.326137	0.288122	0.537706	3.30544	1.39074	1.34224	1.04279	0.826984	0.796979	0.39244	0.163624	0.150065	1.31319	0.882047	1.26929	0.591256	0.604691	0.310316	0.308982	0.328383
ENSMUSG00000055254	Ntrk2	0.235161	0.517147	0.443344	0.557787	0.382853	0.555263	0.432403	0.767658	0.228849	1.48179	1.26419	0.689889	0.871937	0.75471	0.372771	0.203255	0.186503	2.59882	1.45899	1.07315	1.35052	1.84123	0.783929	0.549411	0.506325
ENSMUSG00000038370	Pcp4l1	0.233358	1.25055	2.03579	3.84777	7.94211	14.2384	12.7473	14.4982	19.3224	0.631513	1.00736	2.2018	3.64491	3.42151	4.04876	5.27649	6.04536	0.551517	1.67061	1.77596	2.58588	2.10448	2.49908	4.19719	5.87485
ENSMUSG00000035686	Thrsp	0.233223	1.4868	0.83121	0.554038	0.486937	1.01916	1.68746	0.436574	0.0194455	0.349478	0.37325	0.45146	0.345564	0.369606	0.595303	0.418473	0.367868	0.577095	1.10178	1.13221	1.44014	2.83993	2.71552	1.09853	0.787147
ENSMUSG00000025396	Hsd17b6	0.231098	1.55051	1.10066	1.89225	2.24748	5.10733	10.5025	16.1841	9.22814	1.09199	1.08498	1.01716	0.973495	1.3013	1.97881	3.378	3.81652	1.53828	1.09472	1.34214	1.6507	1.8833	2.75488	3.78481	2.67172
ENSMUSG00000058258	Idi1	0.230707	1.49739	1.56653	1.30374	1.61714	1.53204	1.4582	1.60396	0.132497	1.16348	0.952504	0.908973	1.03233	0.889558	1.05572	0.581875	0.470219	0.912736	0.968604	1.11533	0.751851	1.35305	0.854976	0.833029	0.838298
ENSMUSG00000026839	Upp2	0.229456	1.07536	0.689384	0.675666	0.824985	1.73331	2.56684	1.42964	0.0211043	0.708401	0.662921	0.772648	0.48887	0.904656	0.945664	0.768995	0.587035	1.59475	1.37943	2.26206	3.10154	9.62444	10.983	5.51947	1.79781
ENSMUSG00000098178	Yam1	0.225557	1.26295	1.44762	1.42765	1.20994	1.29949	1.42155	1.17141	2.45165	0.908963	1.24534	1.14744	1.05428	0.79682	0.764971	0.985646	0.741276	1.21913	0.62778	2.03703	0.668949	0.808338	4.12959	0.821066	1.39256
ENSMUSG00000021775	Nr1d2	0.22045	1.27367	1.12574	1.39544	1.97288	3.06458	2.61426	2.42828	1.49035	0.83747	0.876607	0.87761	0.544965	0.887254	0.799245	0.716002	0.635569	1.35422	2.39369	3.39	3.40244	5.50319	4.38316	3.44896	3.20434
ENSMUSG00000089635	Gm16559	0.210715	1.2867	0.889126	0.999026	0.816101	1.21195	0.925039	1.4016	1.34162	0.5413	0.593486	0.530551	0.726763	1.18047	0.801684	1.01537	0.614499	0.884691	1.1302	1.38025	1.36578	1.029	0.877207	1.16906	1.13659
ENSMUSG00000094156	Sult2a7	0.210048	0.429952	0.861978	1.0189	0.723338	0.439568	0.319279	0.189012	0.0326907	0.435145	0.413314	0.381661	0.431438	0.239737	0.18169	0.0611525	0.0436451	0.274682	0.821306	0.878932	0.516126	0.312344	0.202309	0.129541	0.151606
ENSMUSG00000024924	Vldlr	0.209351	0.907066	1.44872	1.16249	2.30561	2.70822	2.31636	3.38651	9.82725	0.902609	0.914508	0.757252	0.914752	1.05711	1.226	1.30662	1.45232	1.0682	1.37947	1.34219	1.66985	1.39449	1.3518	1.31807	2.00881
ENSMUSG00000044254	Pcsk9	0.208731	1.54653	2.00641	2.14997	2.46308	2.74616	2.3582	1.85208	0.201765	0.933593	0.900039	0.967062	1.01992	0.927135	0.863306	0.649332	0.514831	0.95418	0.708145	0.858671	1.1289	0.866153	0.925021	0.542954	0.387289
ENSMUSG00000056978	Hamp2	0.208365	0.933545	0.924527	0.403301	0.778179	0.753787	0.471399	0.225492	0.0270279	0.429065	0.479315	0.534841	0.65368	0.45008	0.281888	0.164516	0.0604774	0.871212	1.31398	1.45131	1.26735	0.443538	0.751887	0.13804	0.0432648
ENSMUSG00000092220	Gm20528	0.205139	1.11713	1.01885	1.04055	1.50446	2.35365	2.7905	2.6121	0.73187	0.574438	0.68329	0.565828	1.04843	1.455	1.28529	1.52764	0.841004	1.03103	1.55745	1.91245	1.7163	1.87117	1.33819	1.68152	2.00701
ENSMUSG00000022351	Sqle	0.203661	1.56947	1.39685	1.56831	2.07733	1.92382	1.74321	2.07141	0.234729	0.868783	0.727615	0.758394	0.859705	0.6986	0.716836	0.520674	0.527198	0.590642	0.566069	0.879737	0.937971	1.00889	0.739953	0.71666	0.624219
ENSMUSG00000055782	Abcd2	0.202997	0.66185	1.15263	0.798775	2.03383	3.6053	3.79633	4.41785	1.63062	1.17853	1.41543	1.09835	1.33617	1.79001	1.66652	1.48823	1.37947	1.06895	0.910446	1.14516	1.30056	1.206	1.22162	1.13174	1.06558
ENSMUSG00000098973	Mir6236	0.199158	1.4611	1.66856	1.49746	1.48636	1.2062	1.58296	1.13485	2.02662	0.912799	1.28721	1.23222	1.03525	0.839231	0.861253	0.915215	0.686828	1.06083	0.414106	1.26269	0.478838	0.404681	2.21495	0.634405	0.586245
ENSMUSG00000090298	Gm4794	0.198734	NA	NA	NA	NA	NA	NA	NA	NA	1.03628	1.50732	1.34508	2.0102	1.10191	0.468617	0.240636	0.144203	0.279078	0.98781	0.760529	0.937067	0.251364	0.217138	0.136064	0.136064
ENSMUSG00000021416	Eci3	0.198201	0.732977	1.22221	1.0011	1.17962	0.993884	1.1262	0.815471	0.618937	0.765976	1.06423	0.578845	1.01769	0.797541	0.629098	0.52877	0.363736	0.848434	1.10526	1.28548	1.4367	0.918348	0.971417	0.504916	0.325324
ENSMUSG00000041220	Elovl6	0.198104	0.903073	1.20165	1.01045	1.01465	1.37155	1.12132	1.30247	0.553375	0.511796	0.709893	0.718532	0.561836	0.341525	0.341813	0.287297	0.292958	0.589469	1.0667	0.99445	0.723973	0.77864	0.56325	0.529025	0.742363
ENSMUSG00000075044	Slc22a29	0.193321	0.563813	1.11546	0.687647	0.618596	1.52702	2.64733	6.58811	1.76578	0.834214	0.807004	0.897558	0.944628	1.46532	2.6047	3.41794	3.59466	0.963084	1.36332	1.37423	1.0845	2.79279	4.57934	4.92535	3.64853
ENSMUSG00000022389	Tef	0.192859	1.12416	1.1146	1.1952	2.27707	4.92269	4.41734	2.76443	1.31545	0.715197	0.632911	0.794551	0.552004	0.712618	0.72577	0.706871	0.616182	1.29133	2.00013	3.32084	4.7777	6.89557	8.06452	5.28346	2.87947
ENSMUSG00000038415	Foxq1	0.191775	2.45378	1.01445	1.6854	1.5224	2.85229	1.99428	1.99418	1.60055	0.610855	0.784302	0.828744	0.760522	0.730853	0.870661	0.572182	0.869134	0.975527	0.864792	1.08317	0.968688	1.10562	1.00759	1.50423	0.643958
ENSMUSG00000102470	Gm37244	0.187453	0.40555	0.936373	1.01339	1.10776	0.791537	1.13393	2.00413	2.22259	NA	NA	NA	NA	NA	NA	NA	NA	NA	NA	NA	NA	NA	NA	NA	NA
ENSMUSG00000008035	Mid1ip1	0.185386	1.95487	1.79452	1.60727	1.71771	3.18654	2.00572	1.12347	0.597839	0.983186	0.801104	0.850712	0.778967	0.528006	0.630412	0.421824	0.358721	0.820099	1.12427	1.07746	1.11004	0.986124	1.02747	0.680337	0.469605
ENSMUSG00000040584	Abcb1a	0.181551	1.0937	1.31763	1.11743	1.69367	2.91895	2.36256	1.78943	1.73702	0.780871	0.710027	0.815398	0.718033	0.97397	0.855536	0.567697	0.415565	1.23495	1.05931	1.27925	0.841765	1.70379	1.5092	1.13334	1.50237
ENSMUSG00000040170	Fmo2	0.179135	0.850783	1.19209	1.19734	2.23062	3.18704	4.89238	1.71251	2.39961	0.642786	0.886128	0.917272	0.654016	0.513241	0.453096	0.345957	0.352534	0.741563	0.980935	0.937236	0.881244	0.885659	0.678929	0.599181	0.581269
ENSMUSG00000026475	Rgs16	0.175341	0.68496	1.35938	0.494015	1.32359	2.94422	3.01242	1.56777	0.027532	0.27455	0.266546	0.536173	0.158067	0.4036	0.126634	0.144007	0.0597617	1.22441	2.47407	4.2089	3.08028	2.04536	6.85364	2.12144	0.412265
ENSMUSG00000020205	Phlda1	0.170448	2.71946	1.01378	1.28517	1.10677	2.50077	2.08392	1.33673	0.262614	0.588712	0.708507	0.734557	0.765356	0.614131	0.677804	0.566163	0.744066	0.805351	0.841592	1.05908	0.795718	0.940926	0.686503	0.996003	0.367594
ENSMUSG00000025981	Coq10b	0.170436	0.901622	1.01047	0.994397	1.27321	2.8675	4.87779	3.76194	2.44993	0.473858	0.621878	0.708293	0.497105	0.660257	0.878004	0.967806	0.968169	1.11422	1.5258	1.22006	1.49324	4.85425	3.76132	2.90809	2.15008
ENSMUSG00000029482	Aacs	0.16934	1.3822	1.56724	0.874989	1.45506	5.8011	6.66756	3.07053	0.548708	0.511463	0.745257	0.736915	0.65911	0.551154	0.549787	0.611806	0.524619	0.575898	0.927937	0.927039	1.63908	1.50378	1.88069	1.30819	0.745318
ENSMUSG00000035202	Lars2	0.165769	1.31735	1.45283	1.49418	1.30811	1.26506	1.38797	1.15793	2.14562	0.893874	1.20722	1.17731	1.17416	0.880322	0.904806	0.862734	0.689774	0.996899	0.491324	1.32456	0.523886	0.419142	1.81668	0.60602	0.62698
ENSMUSG00000021670	Hmgcr	0.165714	0.971475	1.11532	1.01713	1.64895	2.3969	2.83509	3.37207	1.59286	0.635247	0.769601	0.733452	0.821868	0.75097	0.9809	0.709612	0.703833	0.755765	0.767573	0.959756	1.34051	1.44524	1.40052	1.05833	0.780017
ENSMUSG00000042834	Nrep	0.160861	1.25322	0.898133	0.96032	0.891258	4.07398	3.90206	1.32014	0.186221	0.912022	1.52497	1.19707	1.11232	1.2465	1.4573	1.1764	0.88617	0.757689	0.776844	0.661724	0.993474	1.12646	1.10289	0.753684	0.349572
ENSMUSG00000031016	Wee1	0.159658	1.02501	0.999435	0.830353	1.21997	8.01267	6.0491	2.39052	2.10165	0.698347	0.688773	0.750268	0.665316	0.794182	0.992478	0.565424	0.543474	1.10879	1.18533	1.21336	1.34927	2.42576	2.74491	1.80629	1.44522
ENSMUSG00000024992	Pde6c	0.158445	1.35563	1.27423	1.30956	2.44951	4.70976	4.34614	5.59094	6.17713	0.803001	0.70289	0.624831	0.534057	0.807246	0.634307	1.17146	1.29158	0.899134	0.973524	1.15727	0.95318	1.24452	1.30581	1.61151	2.34428
ENSMUSG00000100277	1810053B23Rik	0.156341	0.744	1.22235	0.480455	1.29038	0.862672	0.640995	0.505159	0.106295	NA	NA	NA	NA	NA	NA	NA	NA	1.03827	1.14811	1.1233	0.634862	0.863825	0.818946	0.564426	0.414976
ENSMUSG00000095098	Ccdc85b	0.148667	1.18063	0.787419	1.39146	1.19068	0.781737	4.57625	2.78924	2.54585	0.915635	0.882611	0.84815	0.802257	0.750263	0.722922	0.637852	0.823338	0.936189	1.09813	0.965826	0.985187	1.10519	0.87169	1.2906	1.22716
ENSMUSG00000044071	Fam19a2	0.143192	0.579535	0.933681	0.869567	1.07238	0.899892	2.08952	1.34023	0.394334	0.762563	0.859745	1.22324	1.10295	1.27044	1.44844	0.91773	0.709891	0.944244	0.992218	1.16813	1.29868	1.73904	1.36872	1.03433	1.09796
ENSMUSG00000046229	Scand1	0.14103	1.12619	0.739282	1.46434	0.920176	0.747084	3.3991	2.64068	3.58685	1.04765	1.42926	0.84351	1.17081	1.01424	0.872373	0.622601	0.791015	0.990619	1.05303	0.880593	1.61905	1.15303	0.744917	1.40591	2.00075
ENSMUSG00000070348	Ccnd1	0.129535	1.07332	0.774843	0.976116	1.12548	0.995138	1.49703	9.03772	3.64315	0.982053	1.53649	1.09726	0.861654	0.804208	1.034	0.930936	1.02309	0.683124	1.21497	0.844776	0.782304	0.960511	0.7057	0.800166	0.587016
ENSMUSG00000032010	Usp2	0.128709	0.745156	0.8396	0.848975	1.93157	7.76256	13.5048	8.30786	2.44801	0.359113	0.365344	0.614752	0.380198	0.606066	1.06794	1.13867	1.16782	0.856224	1.64429	1.3408	3.96426	14.0101	16.1585	10.9709	4.3898
ENSMUSG00000029272	Sult1e1	0.106909	0.948408	0.806708	0.624738	0.962151	0.658734	0.853719	1.93066	83.8394	0.610316	0.447169	0.811594	0.506193	0.712535	1.01262	0.899839	1.17436	0.888641	1.11379	0.826647	0.874986	1.43353	1.16724	1.04469	1.34226
ENSMUSG00000003555	Cyp17a1	0.0997281	0.724432	1.51411	1.1134	0.967366	0.951175	0.641287	0.447279	0.106438	0.569598	0.468	0.616741	0.589359	0.51518	0.533963	0.397911	0.242524	0.733644	1.77474	1.35017	1.04924	0.910558	1.215	0.239689	0.0884607
ENSMUSG00000055866	Per2	0.0850441	1.45575	1.67777	2.1362	3.48803	9.30667	12.694	9.31469	5.22247	0.532156	0.580091	0.839634	0.634576	0.758614	1.07922	1.23293	1.37444	0.894279	1.49552	1.61721	1.89953	7.34844	9.54526	8.23179	4.84933
ENSMUSG00000067656	Slc22a27	0.0834691	0.860068	1.15016	0.644551	0.640041	0.923142	1.35678	1.82441	0.475389	0.66859	0.883854	0.706285	0.787773	0.964499	1.01272	1.00525	0.790975	0.575244	1.20158	1.32447	1.34401	1.31934	1.71304	1.12168	0.582526
ENSMUSG00000042589	Cux2	0.0746274	0.491559	1.07241	0.995523	3.38227	2.76275	5.57253	3.59084	0.556563	0.673075	1.01478	0.948735	0.910508	1.46051	1.36665	0.506901	0.508426	0.795471	0.741525	1.22908	1.24105	0.900942	1.49641	0.467822	0.160634
ENSMUSG00000054417	Cyp3a44	0.0731376	1.02189	0.859738	0.756115	0.639463	0.708201	0.676405	1.08409	0.331205	0.684747	1.80212	1.53811	1.85379	1.96371	2.14819	2.27859	1.4451	0.177918	1.98285	1.5118	1.86908	0.811225	2.39314	0.930324	0.15075
ENSMUSG00000038550	Ciart	0.0677507	0.512832	1.02136	1.3988	3.50475	13.8498	30.2851	16.943	2.65026	0.372115	0.285717	0.531329	0.248187	0.384093	0.596587	0.796456	0.579908	1.03199	1.16751	1.41406	2.0267	10.544	11.1455	6.74697	2.9
ENSMUSG00000021228	Acot3	0.0633594	0.777323	1.50892	0.787213	2.91844	11.1944	13.5118	14.5397	4.3692	0.457905	0.990593	0.694308	1.02693	1.63646	1.90729	1.17024	1.30913	0.540274	1.0023	1.07065	1.69544	0.928351	1.80973	1.30879	0.828003
ENSMUSG00000075551	Cyp3a41a	0.0585165	NA	NA	NA	NA	NA	NA	NA	NA	0.392153	1.51726	0.945026	1.11957	1.10399	1.59635	0.615254	0.26202	0.351053	1.69354	1.29071	2.63723	0.880386	1.67716	0.516792	0.338992
ENSMUSG00000053303	Slc22a26	0.0568107	0.276514	0.481622	0.207923	0.299517	0.105463	0.164356	0.249246	0.0274546	0.976447	1.51516	1.20642	1.24574	1.35575	1.09801	0.479704	0.24901	0.904536	0.914389	0.881737	0.880868	0.895644	0.627779	0.276469	0.0724393
ENSMUSG00000089855	Gm15662	0.0556042	1.20958	1.58686	2.03954	1.27144	1.34856	2.00027	1.61354	5.02427	NA	NA	NA	NA	NA	NA	NA	NA	NA	NA	NA	NA	NA	NA	NA	NA
ENSMUSG00000025004	Cyp2c40	0.0496493	1.10155	0.579479	0.163181	0.127043	0.108603	0.296253	0.12768	0.0615279	1.00541	1.33795	0.981341	1.14453	1.11455	0.935645	0.760644	0.429832	0.931494	0.87465	0.984879	0.881983	0.437264	0.754817	0.510772	0.0834343
ENSMUSG00000074375	Sult2a3	0.0451464	NA	NA	NA	NA	NA	NA	NA	NA	0.172663	0.346551	0.400051	0.392928	0.536876	0.852155	0.301043	0.195236	0.779273	2.3321	2.17234	5.21943	2.24624	2.31008	0.981084	0.880496
ENSMUSG00000091867	Cyp2a22	0.0350415	1.02952	1.26673	0.932665	1.29291	1.86054	1.67525	1.55324	0.278366	0.509272	0.724871	0.531016	0.499707	0.387405	0.291672	0.246951	0.163547	0.507295	1.56646	1.57529	1.63987	0.571812	0.84552	0.449434	0.158879
ENSMUSG00000027870	Hao2	0.0336388	0.720263	0.559672	0.699757	0.857782	0.668341	0.585302	0.661853	0.630752	0.623007	0.981507	0.404904	0.369571	0.459304	0.286447	0.362218	0.253821	1.2656	0.816528	0.60349	0.961449	0.441224	0.456598	0.42237	0.257642
ENSMUSG00000028957	Per3	0.0330821	0.906545	0.826777	1.10657	4.57406	21.4502	20.6694	11.8401	5.02095	0.563253	0.514998	0.692935	0.439171	0.70109	0.748499	0.651338	0.647785	0.957276	1.8954	3.9323	9.57123	16.659	16.441	11.7934	5.93424
ENSMUSG00000022347	A1bg	0.0276757	1.07467	0.927056	1.12649	0.447164	0.385868	0.508831	0.579627	0.254032	1.46836	2.34818	1.23618	2.14513	1.96113	0.716869	0.591824	0.314643	1.70475	0.956695	2.11034	1.40749	0.35689	0.674075	0.228683	0.08799
ENSMUSG00000076258	Gm23935	0.0229703	0.976646	1.07988	1.43087	1.36218	0.828835	2.41563	1.63492	2.64386	0.886728	1.5199	1.14937	1.16522	0.793655	0.703383	0.49387	0.641007	0.676418	0.518105	0.909795	0.58736	0.428824	0.581236	0.472991	0.86485
ENSMUSG00000092008	Cyp2c69	0.0223349	0.997765	0.434563	0.142825	0.0851725	0.0809821	0.147739	0.0903053	0.0331854	0.918429	1.58332	0.928657	1.14986	1.27025	0.945882	0.621485	0.247675	0.86801	1.05394	1.05677	0.797298	0.360163	0.626071	0.226724	0.0264767
ENSMUSG00000059824	Dbp	0.0144432	1.84497	1.6777	3.09643	17.8153	71.0643	70.8052	35.6988	4.44869	0.64449	0.495424	0.59725	0.305863	0.63572	0.431146	0.540754	0.343478	1.14461	3.92907	14.022	31.6385	42.4728	49.3098	34.418	13.1453
ENSMUSG00000070810	Sult2a6	0.0144254	1	1	1	1	1	1	1.37254	5.31876	0.466919	0.749588	0.727111	0.785661	0.726839	1.16213	1.03289	1.07406	0.543633	1.55892	1.50264	2.03608	2.30575	2.8519	2.18437	1.73483
ENSMUSG00000040660	Cyp2b9	0.00912771	0.603114	1.74216	0.503517	2.28183	5.65953	9.54385	17.7977	28.5263	0.874747	0.896153	0.838823	0.862011	0.817435	0.692953	0.718932	0.557262	0.799199	1.09612	1.0134	1.0201	0.588471	0.838283	0.614609	0.440759
ENSMUSG00000069668	Sult3a1	0.00790384	0.508653	0.793344	0.789513	0.730716	0.515805	0.442067	0.421235	0.314956	0.748507	1.25321	1.15676	1.27225	1.10005	0.519339	0.102063	0.0156033	0.234383	0.854922	0.927752	1.06057	0.251891	0.185419	0.0204964	0.0160035
ENSMUSG00000074254	Cyp2a4	0.00697423	1.01853	1.04838	0.412709	1.12046	1.98221	8.15673	54.9387	865.399	0.562435	0.880264	0.84261	0.732856	0.897835	0.71929	0.694972	0.593211	1.05964	1.28492	1.50581	2.76051	1.75626	4.15328	2.86401	2.57043
ENSMUSG00000078799	Sult2a5	0.00523753	1.19353	1	1	1	1	1	1.77023	10.1259	0.5249	0.778859	0.720166	0.679296	0.690478	1.13789	0.930158	0.866955	0.506516	2.08769	2.0152	3.70184	3.15579	4.18223	3.08444	2.89129
ENSMUSG00000070811	Sult2a2	0.00439725	0.809947	0.809947	0.809947	0.809947	0.809947	1.09542	2.06648	31.8782	0.602905	0.759927	0.852248	0.801428	0.810431	1.11701	1.10262	1.00524	0.367485	2.10258	1.98236	2.39608	2.85732	4.72873	3.98099	2.34869
ENSMUSG00000026691	Fmo3	0.00285911	1.60935	1.54684	2.27286	15.4966	43.0204	258.556	1559.81	1491.06	0.424643	0.899996	1.13309	1.74008	2.67186	3.86141	3.7757	4.36775	0.430891	1.16203	1.37451	1.96042	3.33901	5.62437	5.29786	5.51096
ENSMUSG00000078798	Sult2a1	0.00209531	0.918242	1.36264	0.769353	0.769353	0.769353	0.769353	1.53349	7.2353	0.309085	0.534231	0.661739	0.638064	0.556284	1.06092	0.697544	0.561577	0.191003	3.98115	2.34225	3.13039	2.01163	3.9878	1.64591	0.69213
ENSMUSG00000040583	Cyp2b13	0.00139265	0.67358	1.43362	1.39143	2.38145	6.77725	11.4839	37.5448	47.9502	0.584278	0.744602	0.738099	0.675766	0.770796	0.790718	0.873744	0.674655	0.641203	1.00137	0.975907	1.09932	0.652256	1.22089	0.941298	0.673366
ENSMUSG00000086503	Xist	0.000533163	1.22224	0.881802	1.04351	1.51429	1.41725	0.926789	1.5715	1.61477	0.322383	1.08442	1.13702	1.02465	1.05447	0.970052	0.964578	1.02319	0.82138	0.98104	1.177	1.13856	1.22214	1.05414	1.15087	1.2763
NA indicates that the gene was not detected
