# Supplementary material for: Loss of liver-specific and sexually dimorphic gene expression by aryl hydrocarbon receptor activation in C57BL/6 mice
Source: PLoS One. 2017 Sep 18;12(9):e0184842. doi: 10.1371/journal.pone.0184842 (PMC5602546; doi:10.1371/journal.pone.0184842)
Supplement: S2 Table — (XLSX) [file pone.0184842.s002.xlsx]

## Sheet: Table S2 - Liver-specific
Table S2. Gene expression changes in TCDD treated mice for 181 liver-specific genes.
ENSEMBL ID	Symbol	TCDD Dose (ug/kg)
		Male - 28 Days								Female - 28 Days								Female - 92 Days
		0.01	0.03	0.1	0.3	1	3	10	30	0.01	0.03	0.1	0.3	1	3	10	30	0.01	0.03	0.1	0.3	1	3	10	30
ENSMUSG00000027249	F2	1.04573	0.981787	0.961775	0.951928	0.899726	0.898929	0.657218	0.190466	0.98905	0.948116	0.948451	0.947008	0.985814	0.917489	0.95631	0.904755	1.14649	0.902416	0.9445	1.03514	0.711194	0.933093	0.786954	0.490012
ENSMUSG00000008540	Mgst1	1.02789	0.95274	0.891052	0.795987	0.765855	0.758318	0.457062	0.221188	0.887402	0.875835	0.91475	0.89163	0.893268	0.885833	0.724976	0.60848	0.962748	1.01668	1.12149	1.11599	1.09724	0.946432	0.785082	0.642927
ENSMUSG00000026715	Serpinc1	1.02479	0.931956	0.874975	0.863522	0.782088	0.773576	0.612999	0.156835	0.969659	0.938416	0.926883	0.892014	0.883885	0.827171	0.8045	0.742168	1.06032	0.950286	0.972628	0.904302	0.700212	0.849361	0.707698	0.500198
ENSMUSG00000031640	Klkb1	0.956025	0.939214	0.916926	0.892642	0.784665	0.721377	0.446885	0.0309539	0.857689	0.878519	0.923731	0.728466	0.724166	0.678088	0.612083	0.443919	1.12166	1.15886	1.0981	0.900467	1.36385	0.827465	0.699813	0.576983
ENSMUSG00000024863	Mbl2	0.906963	0.853278	0.848142	0.798197	0.745151	0.685111	0.587271	0.257036	1.0635	1.16513	0.965474	0.881234	0.942738	0.854173	0.681373	0.630272	1.24129	1.10957	1.09135	1.23361	0.890227	0.9621	0.692444	0.518065
ENSMUSG00000035540	Gc	1.0412	0.986629	0.970711	0.936465	0.876535	0.851497	0.603587	0.234831	0.99334	0.991911	0.998713	0.945609	0.919716	0.873758	0.798348	0.694476	1.02126	0.991676	0.90463	1.19472	0.775605	0.803205	0.677574	0.429622
ENSMUSG00000047631	Apof	1.01029	0.990721	1.04979	0.864455	0.70982	0.64314	0.468325	0.0593279	1.02599	0.934426	0.951555	0.877065	0.86414	0.845529	0.829455	0.713781	1.0315	0.957413	0.948695	0.750219	0.664197	0.822342	0.673215	0.468666
ENSMUSG00000021210	Akr1c6	1.07522	0.954902	0.880747	0.776045	0.723769	0.648401	0.39427	0.0451543	1.09904	1.04956	0.984868	0.836545	0.848538	0.73926	0.5878	0.426555	0.9575	1.04667	1.03833	1.25798	1.05269	0.867523	0.627831	0.51344
ENSMUSG00000021794	Glud1	1.04826	1.00949	0.927212	0.847483	0.724304	0.691808	0.438659	0.319337	1.03895	1.10994	0.939567	0.96168	0.849334	0.852142	0.695243	0.545889	0.943119	1.03774	0.887632	1.1111	0.812635	0.795701	0.596509	0.49224
ENSMUSG00000037053	Azgp1	1.10003	0.986899	0.973881	0.903813	0.814145	0.759329	0.37178	0.0475239	0.915302	0.86798	0.948529	0.842466	0.846263	0.779442	0.694619	0.534553	1.02874	1.03906	1.02603	0.954914	0.905487	0.862922	0.580647	0.306587
ENSMUSG00000037798	Mat1a	0.810603	0.900165	0.77786	0.773837	0.59523	0.527695	0.431078	0.22023	0.90904	0.809367	0.887849	0.800895	0.728049	0.696277	0.644167	0.611975	1.07406	1.14861	0.916845	0.820174	0.705106	0.713477	0.543174	0.26599
ENSMUSG00000040564	Apoc1	1.18062	1.07245	0.931012	0.897973	0.767727	0.744414	0.429352	0.0742179	0.800226	0.756156	0.771747	0.724073	0.71505	0.630056	0.609784	0.413653	1.02956	1.13835	1.09842	1.10838	0.942113	0.792295	0.535053	0.362485
ENSMUSG00000051716	Apon	0.863711	0.940653	1.12911	0.845704	0.606477	0.515664	0.343198	0.0330118	1.1375	1.06175	1.02801	1.00938	0.862312	0.74849	0.634108	0.47789	0.937242	0.898339	0.790843	0.614881	0.600724	0.626592	0.484762	0.405701
ENSMUSG00000042289	Hsd3b7	1.08357	1.01886	0.96863	0.910793	0.789095	0.596323	0.524269	0.400178	1.24257	1.07782	1.00004	1.21547	1.00901	0.724527	0.842713	0.655094	0.97019	0.939705	0.917161	0.746061	0.426273	0.504321	0.453456	0.365503
ENSMUSG00000020122	Egfr	1.26196	1.04495	1.04649	0.762856	0.566261	0.551217	0.310285	0.0451758	1.44462	1.41829	1.53969	1.04802	1.14087	0.72671	0.764583	0.568571	1.16993	0.83347	0.570677	0.631352	0.806735	0.555541	0.411223	0.299323
ENSMUSG00000032083	Apoa1	1.23759	0.953415	0.928641	0.796526	0.551478	0.44371	0.33959	0.022862	1.25664	0.958039	1.00506	0.66407	0.622936	0.453391	0.397646	0.306769	1.25315	0.763251	0.783396	0.761634	0.432263	0.280443	0.303946	0.145199
ENSMUSG00000038754	Elovl3	1.34534	0.921846	0.686673	0.549697	0.287493	0.229807	0.0439258	0.00135823	1.28564	1.08676	1.05925	1.48522	0.668854	0.386308	0.494799	0.246234	0.320054	0.760512	0.760895	0.242688	0.194669	0.259338	0.224829	0.135457
ENSMUSG00000033107	Rnf125	0.875725	0.788101	0.582533	0.398201	0.358825	0.261091	0.151046	0.0988416	1.40911	1.5666	1.12706	1.57496	1.73914	0.885879	0.678703	0.571222	0.930677	0.563116	0.533097	0.450608	0.264983	0.2845	0.21465	0.244696
ENSMUSG00000066154	Mup3	1.14475	0.924349	0.790295	0.671587	0.614565	0.48739	0.0507419	0.000651791	0.988725	1.15404	0.958325	0.753513	0.346858	0.162639	0.0834248	0.044214	0.61124	0.947634	0.633782	0.79574	0.165382	0.11218	0.0271646	0.0155893
ENSMUSG00000068086	Cyp2d9	1.13828	0.94295	0.969659	0.94824	1.13378	1.26145	0.701778	0.171675	1.14143	0.855585	1.43723	1.75559	2.07749	3.28312	4.06262	4.0329	0.978509	0.859282	1.41949	1.45437	3.19412	5.37531	6.88301	9.76399
ENSMUSG00000022875	Kng1	1.01348	0.943947	0.978867	0.953108	0.853928	0.851371	0.606481	0.156617	0.95518	1.02567	0.95007	0.947862	0.917997	0.828363	0.777044	0.68994	1.05657	0.933082	0.953075	1.21617	1.01781	0.900871	0.668678	0.458994
ENSMUSG00000022868	Ahsg	1.09189	0.924431	0.985742	0.869147	0.689349	0.638646	0.57059	0.203087	1.10784	1.05218	0.95282	0.933284	0.894525	0.735272	0.708176	0.649263	1.16061	1.05241	0.937933	1.08268	0.644057	0.678957	0.614717	0.349298
ENSMUSG00000079015	Serpina1c	1.0194	0.854087	0.899988	0.779788	0.75185	0.733434	0.299538	0.0268145	0.999833	0.919989	0.956403	0.952956	0.85416	0.818984	0.780098	0.657412	0.944149	0.858	0.74154	0.826151	0.742006	0.693151	0.530088	0.244795
ENSMUSG00000024026	Glo1	1.10305	1.05446	0.952561	0.859233	0.818858	0.774742	0.370372	0.131453	0.913142	0.909066	0.895781	0.905273	0.78806	0.779251	0.706934	0.504261	1.07013	1.0747	0.912163	0.790497	0.767711	0.657733	0.508596	0.506763
ENSMUSG00000059481	Plg	0.981083	0.93192	1.03608	0.920854	0.759899	0.694934	0.381466	0.0881887	1.09465	1.02789	1.02008	0.970078	0.972167	0.793415	0.680524	0.521589	1.08226	0.933279	0.922617	1.08075	0.702997	0.712977	0.476689	0.291052
ENSMUSG00000022149	C9	0.979422	0.807799	1.16641	0.752541	0.521616	0.457004	0.20154	0.00856716	1.61726	1.32311	1.30859	1.21486	1.08264	0.963552	0.57813	0.535498	1.48509	0.883046	0.801581	1.06416	1.37532	0.669273	0.441168	0.292889
ENSMUSG00000021884	Hacl1	1.07487	1.10291	0.967426	0.953978	0.837572	0.78256	0.594558	0.210629	1.17503	1.37473	1.1471	1.60319	1.36025	1.23417	0.849476	0.835	0.853857	0.823839	0.842648	0.936741	0.354946	0.415661	0.344201	0.247316
ENSMUSG00000038776	Ephx1	1.04584	0.996318	0.814599	0.97485	1.24466	1.29853	1.65383	2.21994	1.01594	0.979082	1.0788	1.10746	1.14566	1.23161	1.34389	1.63525	1.10202	1.10839	0.991762	1.5921	0.969888	1.39413	1.84672	2.62074
ENSMUSG00000003617	Cp	0.986762	1.0969	1.5531	1.14809	0.79046	0.783787	0.670933	0.380109	1.25594	1.16254	1.09728	1.11253	1.06666	1.08368	1.02698	0.974111	0.894242	0.895021	0.879232	1.16172	1.6969	0.963338	1.00771	1.20019
ENSMUSG00000022766	Serpind1	1.09639	1.00613	1.05327	1.01377	1.01803	1.03627	0.741402	0.185049	1.14593	1.02582	0.94177	1.03576	1.05379	1.00581	1.00398	1.00801	1.14387	1.03797	0.931857	0.96461	0.934492	1.09142	0.957277	0.788621
ENSMUSG00000054072	Iigp1	1.03457	1.10315	1.54808	1.11007	1.19372	1.23426	1.46988	0.358537	1.10041	1.3136	1.15446	1.23203	1.28455	1.3221	1.00568	0.918681	0.648702	0.790994	0.97042	0.747522	0.973253	0.852988	0.908695	0.864209
ENSMUSG00000021492	F12	1.01394	0.959127	0.901936	0.969889	0.928595	0.922303	0.729637	0.374757	0.985605	0.955965	0.982003	0.959335	1.00765	0.948591	1.0153	0.996488	1.17585	0.906249	0.899371	1.03861	0.73331	0.993406	0.885885	0.5759
ENSMUSG00000033308	Dpyd	0.881352	0.925358	0.718613	0.791506	0.722654	0.719904	0.623401	0.299613	0.953232	0.98728	0.944861	0.935775	0.90043	0.887344	0.791712	0.748291	0.971073	1.00424	1.02923	0.887029	0.947198	0.920761	0.860389	0.861516
ENSMUSG00000039519	Cyp7b1	1.79072	1.18176	1.58309	0.959972	1.1625	1.40369	0.596955	0.130786	1.12086	1.15014	1.27135	1.5437	1.57272	1.41844	1.01756	0.740477	0.771955	0.964704	1.21717	1.03278	1.13652	1.32099	0.792422	0.631035
ENSMUSG00000029630	Cyp3a25	0.996545	0.895788	0.87202	0.974002	0.768793	0.659553	0.457784	0.165962	1.01078	0.930793	0.951717	0.832447	0.803792	0.754548	0.652514	0.550568	1.3182	1.24941	1.26765	1.21223	1.31339	0.971189	0.763243	1.0271
ENSMUSG00000024391	Apom	1.04525	0.956128	1.11323	0.94267	0.798413	0.729555	0.717661	0.364716	1.14328	1.0307	0.951782	1.02892	1.08525	0.943735	0.887711	0.83866	1.26979	1.18498	1.08384	1.17046	0.743311	0.919014	0.7592	0.581456
ENSMUSG00000030359	Pzp	0.999349	1.00588	1.15096	0.972142	0.874108	0.803831	0.658948	0.183528	1.31893	1.25407	1.11941	1.16818	1.18147	1.0191	0.987072	0.905392	1.21523	0.898104	0.908275	1.16954	0.945021	0.823539	0.756188	0.540898
ENSMUSG00000039197	Adk	1.05406	1.04239	0.84516	0.931936	0.901911	0.857126	0.624381	0.358985	0.898898	0.9127	0.909928	0.82304	0.772601	0.818549	0.723278	0.631784	0.913569	1.04959	1.0858	0.95618	1.09013	1.01737	0.747933	0.671997
ENSMUSG00000039196	Orm1	0.840621	0.894863	2.2819	1.09203	0.494581	0.459787	0.301954	0.0749851	0.965943	0.824536	1.00262	0.923393	0.848898	0.767894	0.695512	0.54449	0.926112	0.897254	0.951624	1.21388	1.53345	0.809967	0.696241	0.909151
ENSMUSG00000030382	Slc27a5	0.963514	0.888247	0.82505	0.877659	0.860525	0.814994	0.479209	0.0624174	0.895848	0.904647	0.968951	0.931973	0.943894	0.862249	0.763807	0.626718	1.05624	1.00365	1.03193	1.00508	0.741661	0.929095	0.66366	0.383611
ENSMUSG00000031168	Ebp	1.05759	0.923189	0.8614	0.905008	0.797124	0.78613	0.575935	0.136691	1.00065	0.939202	0.894555	0.917824	0.904088	0.82907	0.780718	0.666858	1.13144	0.880917	0.971845	0.906061	0.781239	0.973901	0.647723	0.396563
ENSMUSG00000035031	C8a	1.02722	0.948346	1.30009	0.96559	0.703789	0.632495	0.241231	0.00252786	1.85032	1.44017	1.58702	1.19787	1.13826	1.18219	0.925101	0.843136	1.55241	0.725177	0.669603	0.800341	0.976975	0.627323	0.630589	0.348352
ENSMUSG00000000049	Apoh	1.00846	0.979337	0.858255	0.93074	0.877081	0.841636	0.507615	0.142517	0.933809	0.905325	0.931061	0.871957	0.856888	0.808425	0.818816	0.628602	1.12381	0.999752	0.972093	1.09534	0.73242	0.869783	0.625884	0.340346
ENSMUSG00000067225	Cyp2c54	1.12527	1.00774	0.736497	1.1213	1.18158	1.36086	0.43257	0.00181647	0.964745	1.02314	1.00088	1.01513	1.07771	1.1094	0.788246	0.568461	0.82888	0.881376	1.00729	0.896818	1.11248	0.885337	0.587033	0.0974561
ENSMUSG00000027048	Abcb11	1.18266	1.03861	1.11946	0.958232	0.75314	0.684795	0.582966	0.211036	1.2383	1.15108	1.03322	1.17274	0.97076	0.823455	0.81362	0.708555	0.971412	1.028	0.996594	0.974721	0.693335	0.708163	0.550441	0.52121
ENSMUSG00000021922	Itih4	0.787479	0.794604	1.44984	0.933094	0.494049	0.405162	0.260441	0.0469437	1.21403	1.02781	1.09155	0.967633	0.875562	0.747678	0.655269	0.539148	1.17766	1.001	0.85308	1.10637	0.701147	0.714734	0.546743	0.439951
ENSMUSG00000028356	Ambp	0.901943	0.888603	1.26155	0.828938	0.614235	0.55294	0.375537	0.111681	1.09584	0.974093	0.922483	0.85609	0.820669	0.713928	0.661834	0.574718	1.17868	0.940101	0.895647	1.09156	0.801833	0.659506	0.515365	0.520847
ENSMUSG00000059908	Mug1	0.969989	0.910843	0.757876	0.788663	0.629744	0.521064	0.24976	0.011284	1.25674	1.10369	1.09153	1.03725	0.933299	0.821516	0.703598	0.558356	1.07075	0.865984	0.754079	0.896316	0.60285	0.553845	0.5027	0.294818
ENSMUSG00000038092	Hsd3b5	2.75891	1.38941	1.47119	0.892764	1.14183	0.66216	0.00883802	0.00276237	2.49341	2.08973	1.90076	1.21356	1.15091	0.682378	0.523755	0.376582	0.727987	0.623129	0.610858	0.490272	0.490777	0.507672	0.449301	0.442368
ENSMUSG00000025991	Cps1	1.14957	0.973294	0.73024	0.800416	0.617525	0.54955	0.374818	0.182339	1.06107	0.935433	0.945273	0.876681	0.762887	0.759922	0.611838	0.491701	1.17549	1.12655	0.997008	0.932543	0.717271	0.823955	0.434396	0.312339
ENSMUSG00000033831	Fgb	0.97252	1.01338	1.28442	0.959491	0.53621	0.440574	0.313594	0.0575135	1.22063	1.14406	1.19424	1.03641	0.923711	0.724007	0.676927	0.546663	1.20576	0.89748	0.834173	0.853511	0.603357	0.481294	0.405875	0.38684
ENSMUSG00000028001	Fga	1.00761	1.08448	1.3048	0.974905	0.55431	0.474175	0.293652	0.0690064	1.29437	1.25784	1.26101	1.13623	0.979953	0.747518	0.744041	0.547083	1.18272	0.913984	0.819145	0.770633	0.568043	0.534043	0.388111	0.365111
ENSMUSG00000033860	Fgg	0.9643	1.00664	1.25257	0.87551	0.493651	0.424914	0.276112	0.0416686	1.14628	1.15163	1.20222	1.07988	0.901054	0.730859	0.715564	0.524253	1.02581	0.850488	0.75792	0.770917	0.584132	0.491067	0.383539	0.304189
ENSMUSG00000051748	Wfdc21	0.813861	0.828288	1.23698	0.92002	0.474117	0.355649	0.0393303	0.00123258	0.954154	0.742241	0.849163	0.989135	0.807856	0.484303	0.258988	0.120021	0.901511	0.977766	1.11711	0.977475	0.742178	0.530207	0.250525	0.104919
ENSMUSG00000027261	Hao1	1.40797	1.32912	1.18427	0.978475	1.06049	0.601703	0.0134199	0.00116754	1.0954	1.00794	0.994067	0.816753	0.64812	0.349885	0.0597728	0.0073298	1.07592	0.966449	0.896326	0.959428	0.467672	0.118353	0.0140113	0.0139251
ENSMUSG00000022877	Hrg	0.979812	0.9517	1.05811	1.09049	1.00862	1.04982	0.677911	0.0980467	0.937739	0.89999	1.10285	1.08047	1.24571	1.17367	1.15017	0.978048	1.10206	1.10087	1.10637	1.20533	1.32391	1.36669	1.03122	0.599391
ENSMUSG00000001666	Ddt	1.06867	0.895977	0.836522	0.802949	0.904783	0.865545	0.69496	0.352554	1.02282	0.899054	0.887192	0.880446	0.838597	0.824628	0.768632	0.682563	1.1531	1.10238	1.06228	1.04537	0.842961	0.998364	0.869597	0.685032
ENSMUSG00000025481	Urah	1.18108	1.0007	1.00323	1.08164	1.00488	1.1552	0.688583	0.259186	0.922947	0.876067	0.909778	0.898213	0.987956	0.876433	0.897185	0.793607	1.09955	0.971069	1.01947	1.0787	0.823865	1.01904	0.828363	0.546433
ENSMUSG00000003585	Sec14l2	1.06027	1.0107	0.910626	0.901253	0.936598	0.922778	0.646547	0.254957	0.996499	0.988161	0.943979	1.10754	1.09069	0.95119	0.86957	0.709245	0.94349	0.903927	0.878755	0.996323	0.598075	0.687874	0.552371	0.392459
ENSMUSG00000031173	Otc	1.13237	1.02774	0.895603	0.854151	0.857066	0.733571	0.31261	0.0306602	0.909248	0.932519	0.887417	0.867796	0.769536	0.676663	0.528024	0.394905	0.862843	1.02466	1.08183	1.10386	0.91792	0.746715	0.441122	0.261201
ENSMUSG00000027761	Aadac	1.0732	0.942489	0.784782	0.769461	0.779573	0.67524	0.315471	0.044199	0.909146	0.904293	0.901524	0.806307	0.686315	0.615821	0.523746	0.383108	0.96563	1.00267	0.877753	0.927208	0.753578	0.672502	0.437801	0.249867
ENSMUSG00000030378	Sult2a8	1.06663	1.00266	0.886902	0.806651	0.892189	0.645649	0.124064	0.00373906	0.928843	1.09541	1.01464	0.865445	0.733526	0.543747	0.229424	0.0862853	0.653091	0.968726	1.12365	1.17898	0.606533	0.359619	0.121712	0.0572495
ENSMUSG00000001155	Ftcd	1.12769	1.08083	0.994176	0.956906	0.982815	0.850127	0.604962	0.158827	0.94571	0.794693	0.860624	0.811338	0.919759	0.836227	0.938875	0.977121	1.21877	0.880571	0.973713	1.00004	0.751551	1.05632	0.874124	0.525263
ENSMUSG00000064373	Sepp1	1.03932	1.03758	1.01314	0.907346	0.91	0.785225	0.684403	0.477155	0.856329	0.985048	0.87613	0.8587	0.805021	0.790002	0.689803	0.633383	0.938923	1.12539	0.992001	1.08888	0.973499	0.886007	0.823001	0.626316
ENSMUSG00000047797	Gjb1	1.05666	0.957966	1.00179	0.963499	0.970328	0.90248	0.616163	0.38748	1.13085	0.963746	0.961089	1.08192	1.06603	0.823631	0.851784	0.711028	1.31861	1.02637	0.962634	0.802843	0.675321	0.794587	0.706658	0.584008
ENSMUSG00000022445	Cyp2d26	1.13356	1.08935	1.05932	1.10819	1.09975	1.10056	0.569341	0.0308404	0.868856	0.878015	0.883793	0.879466	0.924227	0.897117	0.84394	0.725905	0.899422	1.0361	0.984575	1.12717	0.790759	0.959954	0.553574	0.220823
ENSMUSG00000058207	Serpina3k	1.36571	1.18088	1.14935	0.754197	0.777931	0.748354	0.175396	0.00567751	1.1074	1.00675	1.12518	1.17476	0.969686	0.91076	0.697689	0.49161	1.00855	0.724089	0.576036	0.804235	0.497545	0.464191	0.295539	0.0926679
ENSMUSG00000035836	Ugt2b1	1.13972	0.997554	0.838573	0.851197	0.994772	1.06073	0.487983	0.0555999	1.06119	1.22759	1.24778	1.39007	1.32536	1.37645	1.22379	0.96138	0.952988	1.03323	1.03434	1.14656	1.3437	1.35984	1.11533	1.19468
ENSMUSG00000071178	Serpina1b	1.05671	0.953575	0.908336	0.956773	1.02654	1.10226	0.781827	0.17893	0.901611	0.85372	0.930804	0.968569	1.03492	1.03177	1.07017	1.05522	1.11258	1.0826	1.05497	1.12872	1.01338	1.15184	1.01793	0.638002
ENSMUSG00000061947	Serpina10	1.06247	1.13105	1.9097	1.222	0.923787	0.902231	0.725465	0.140465	1.13296	1.02163	1.24475	1.01322	1.08649	1.01619	0.94995	0.852654	1.21571	1.03847	1.05315	1.17083	1.16938	1.09011	0.921862	0.717344
ENSMUSG00000020884	Asgr1	1.04106	0.986314	0.976825	1.01475	0.997674	0.997307	0.777195	0.396477	0.852555	0.866391	0.91282	0.84121	0.875963	0.825788	0.830264	0.74422	1.04009	1.05307	1.17438	1.29145	0.888307	1.0109	0.921832	0.836488
ENSMUSG00000026579	F5	0.982223	0.983777	0.903076	0.909703	0.942063	0.875481	0.845199	0.457693	1.09754	1.17075	1.07716	1.04458	1.06427	1.01058	0.944356	0.8584	0.957043	0.964348	0.953709	1.03455	1.09108	1.03072	0.91611	0.769696
ENSMUSG00000028127	Abcd3	0.914768	0.904959	0.68776	0.691153	0.909895	0.87023	0.82317	0.605589	0.857612	0.980134	0.897445	0.901071	0.854685	0.814895	0.695924	0.669337	0.771301	1.01911	1.00228	1.36135	0.727892	0.78259	0.807199	0.766162
ENSMUSG00000029368	Alb	1.15138	1.02871	0.607814	0.924837	1.0101	1.03109	0.928193	0.272167	1.04281	1.0073	0.931495	0.916024	0.922352	0.892106	0.984518	0.944164	1.15359	1.12945	0.855937	1.13091	0.696715	0.834147	0.80162	0.493118
ENSMUSG00000028186	Uox	1.08155	1.06958	0.849134	0.86965	0.955988	0.810855	0.536662	0.0769385	0.901776	0.82581	0.88566	0.670654	0.641384	0.597212	0.555209	0.453265	1.1755	1.12063	1.1849	1.35868	1.08249	1.03417	0.76547	0.529098
ENSMUSG00000040134	Rdh7	1.06748	1.01465	0.950772	0.964756	0.97439	0.905289	0.546777	0.143552	1.01321	0.990493	0.997514	0.966468	0.961281	0.883812	0.829341	0.682753	1.10826	1.05473	1.05231	1.06866	0.750695	0.857381	0.682749	0.535736
ENSMUSG00000027875	Hmgcs2	0.979924	1.0266	0.81601	0.898541	1.02508	0.857564	0.740536	0.685947	0.781767	0.884364	0.905403	0.851338	0.773559	0.701713	0.716814	0.645298	0.822016	1.01788	0.932335	0.958998	0.477066	0.54648	0.670081	0.481644
ENSMUSG00000001663	Gstt1	1.2445	1.0698	0.773217	0.952738	0.979691	0.920196	0.531787	0.110274	0.848716	0.794948	0.829638	0.818492	0.792414	0.698079	0.684667	0.586303	0.804896	0.92429	1.05423	0.986036	0.670779	0.830498	0.641545	0.344606
ENSMUSG00000048856	Slc25a47	0.746736	0.843335	0.655311	0.83549	0.876742	0.737949	0.570759	0.133632	0.582401	0.661697	0.852933	0.57316	0.686518	0.52611	0.521044	0.477896	1.47006	1.37574	1.24213	0.952795	0.630651	0.75783	0.632906	0.446966
ENSMUSG00000029369	Afm	1.10539	0.973326	0.836343	0.961732	0.986352	0.94275	0.63441	0.128567	1.09808	1.20325	1.04532	1.03785	0.999663	0.913051	0.898753	0.711	0.99436	0.927394	0.926616	1.20606	0.813513	0.882388	0.609198	0.306546
ENSMUSG00000020777	Acox1	0.921401	0.90987	0.749692	0.817903	0.950231	0.87529	0.563648	0.394502	0.822509	0.927844	0.957694	0.91108	0.884298	0.75888	0.623234	0.577942	0.955532	0.926449	0.966206	1.08187	0.670198	0.709518	0.582359	0.452206
ENSMUSG00000033634	Cml2	0.9718	1.03911	1.20795	0.938562	0.964551	0.835666	0.578408	0.0600134	1.14717	1.00925	1.00934	0.932516	0.763497	0.712484	0.567388	0.45141	0.861594	0.915221	0.756754	0.749134	0.782059	0.677952	0.557553	0.499848
ENSMUSG00000032018	Sc5d	1.07651	1.00329	0.848189	0.875811	1.00731	0.852709	0.609559	0.104631	0.943268	0.924661	0.743559	0.750652	0.725091	0.590205	0.473391	0.370695	0.912788	0.803851	0.951723	1.13947	0.900404	0.87389	0.508074	0.303719
ENSMUSG00000055730	Ces2a	1.15165	0.868212	0.69808	0.843184	0.902268	0.869408	0.331149	0.0251715	1.07375	0.863764	0.9468	0.929094	0.919902	0.758702	0.583989	0.426629	1.28244	0.806218	0.999196	0.97706	0.616715	0.6461	0.349234	0.228859
ENSMUSG00000028967	Errfi1	0.771636	0.964803	0.927416	0.774426	0.474561	0.803304	0.624733	0.337502	0.547967	0.56482	0.796936	0.667592	0.581499	0.926179	0.640654	0.842364	1.39155	1.38765	1.19543	0.804286	1.54405	1.35945	1.36037	0.707354
ENSMUSG00000032081	Apoc3	1.14143	0.994664	0.84865	0.806649	0.793639	0.79394	0.595526	0.107662	0.67449	0.616035	0.766462	0.732873	0.704738	0.667042	0.654727	0.512616	0.914429	1.08888	1.04338	0.889288	0.736883	0.839535	0.727138	0.569348
ENSMUSG00000026621	Marc1	1.00081	0.92627	0.870077	0.854321	0.825028	0.831497	0.575264	0.146815	0.829522	0.858822	0.818782	0.869077	0.797807	0.75259	0.66466	0.57035	1.18951	0.999508	1.00356	1.3126	0.78618	0.936987	0.720485	0.359046
ENSMUSG00000015083	C8g	1.12974	0.981561	0.930948	0.898742	0.822885	0.840689	0.522664	0.145043	0.927772	0.866475	0.930267	0.939088	0.961724	0.894927	0.871175	0.685568	0.977534	1.0767	1.18642	1.26765	0.882538	0.98817	0.709914	0.423638
ENSMUSG00000006529	Itih1	0.978569	0.985117	0.983994	0.923058	0.777309	0.788143	0.497642	0.0875186	1.22928	1.14261	1.05968	1.05478	1.12676	1.02375	1.04835	0.908197	1.15712	0.919708	0.889977	1.08142	0.717596	0.815135	0.707666	0.471473
ENSMUSG00000074768	Bhmt	0.896866	0.867383	0.618028	0.565064	0.357379	0.407417	0.165231	0.00334401	0.95022	0.811174	0.914012	0.897862	0.711161	0.686042	0.556243	0.56912	0.624462	0.685646	0.751441	0.557178	0.284837	0.307316	0.298141	0.174628
ENSMUSG00000070704	Ugt2b36	1.01965	1.025	0.995045	1.0419	1.20524	1.08988	0.790098	0.218921	1.01318	1.07389	1.09924	1.02958	1.04719	1.01155	0.923138	0.751719	0.944866	1.18545	1.11795	1.43274	1.35309	1.20914	1.02338	0.874602
ENSMUSG00000030236	Slco1b2	0.993879	1.1065	1.01922	1.08219	1.13014	0.915648	0.649353	0.126238	1.0054	1.12348	1.09844	0.955515	0.876553	0.831079	0.653885	0.53956	0.655773	1.08002	1.05906	1.28137	1.11712	0.816626	0.664959	0.672006
ENSMUSG00000067235	H2-Q10	1.06393	0.917051	1.02813	0.87915	0.731983	0.826438	0.629237	0.129524	0.915453	0.860385	0.880984	0.8078	0.779801	0.665964	0.670236	0.592812	1.11117	0.888236	0.925422	0.936226	0.666455	0.731967	0.630872	0.407553
ENSMUSG00000026170	Cyp27a1	0.954554	0.879777	0.899376	0.881882	0.781639	1.00648	0.647485	0.422607	0.87794	0.927395	0.947961	1.00068	1.00138	1.00763	0.776895	0.608227	0.997278	0.940821	0.946827	1.00146	0.851488	0.908507	0.538275	0.490118
ENSMUSG00000060803	Gstp1	1.27061	0.921076	1.2101	0.890384	1.14493	1.0907	0.777958	0.329443	1.1836	0.921366	1.34627	1.80704	2.52973	2.43127	2.63115	2.503	1.33258	1.44401	1.80072	2.98251	2.85139	2.92316	3.32662	4.5461
ENSMUSG00000037942	Crp	1.10269	1.176	1.2752	1.14502	0.833242	0.842382	0.679558	0.20832	1.12725	1.08641	1.07474	1.15013	1.04198	1.11936	1.10082	1.10834	1.00976	1.04544	1.00865	0.871195	1.04459	1.14771	1.23541	1.64476
ENSMUSG00000029656	C8b	1.18169	0.988693	1.28936	0.9486	0.895071	1.03331	0.490776	0.00523329	1.62447	1.34556	1.38284	1.24682	1.35754	1.45082	1.49511	1.35357	1.39587	0.645407	0.697857	0.833754	0.989445	1.03476	1.12521	0.688311
ENSMUSG00000017344	Vtn	0.984036	0.938818	1.17693	0.986234	0.856946	0.93048	0.758606	0.280222	1.08067	0.989403	1.01343	0.991842	1.10487	1.13209	1.23267	1.14303	1.28139	0.950759	0.952946	1.06392	1.057	1.11469	1.04162	1.0508
ENSMUSG00000037095	Lrg1	0.950231	0.891685	2.34061	1.48273	0.657677	0.830557	0.685997	0.370349	1.06391	0.847617	1.31333	0.935952	0.830773	0.912121	0.955216	1.06891	0.847261	0.904603	0.754097	0.867224	1.0188	0.651807	1.02468	2.10083
ENSMUSG00000074336	Apoc4	1.13014	0.990574	0.913941	0.919256	0.848895	0.86042	0.857569	0.256997	0.873235	0.750559	0.832997	0.797979	0.843976	0.757628	0.871607	0.73942	1.12909	1.12263	1.02826	1.06259	1.04519	0.965685	0.979141	0.805634
ENSMUSG00000073988	Ttpa	0.860819	0.985434	0.974279	0.991589	0.86491	0.92472	0.651795	0.228496	1.00331	1.2133	1.10521	1.17474	1.16068	1.25212	0.98724	0.890963	0.907385	1.20665	1.17142	1.18705	1.5268	1.20145	0.971493	0.748381
ENSMUSG00000040017	Saa4	0.948386	0.994905	1.89007	1.12901	0.753184	0.966405	0.369724	0.0103415	1.04044	0.867238	1.30638	1.05936	1.0818	1.14377	1.01721	0.707466	1.02956	1.18527	1.11641	1.22892	2.21193	1.41907	0.912062	0.877291
ENSMUSG00000090150	Acad11	0.987984	1.03247	0.902796	0.931102	1.0872	1.01222	0.846966	0.599437	0.916176	0.959724	0.998803	0.979264	0.960175	0.931556	0.89056	0.842682	0.921318	1.02247	0.988594	1.24821	0.744448	0.876089	0.834052	0.700209
ENSMUSG00000028179	Cth	1.0332	0.897107	0.843907	0.870498	0.800418	0.983983	0.698722	0.476908	1.10199	0.88409	0.963293	1.16936	1.19998	1.275	1.18598	1.16401	1.06026	1.10127	1.12922	0.890952	0.940664	1.08449	0.796777	0.65088
ENSMUSG00000005681	Apoa2	1.13505	0.976898	0.910761	1.05163	1.06784	1.06534	0.597285	0.0580122	0.758482	0.676976	0.836701	0.825035	0.854837	0.782248	0.816391	0.625675	1.01965	1.1617	1.12134	1.25102	0.916425	0.860405	0.789013	0.321349
ENSMUSG00000025934	Gsta3	1.03939	0.975339	0.714511	0.778992	0.721044	0.729013	0.512661	0.156275	0.942474	0.889153	0.960437	0.910863	0.855149	0.836877	0.749762	0.688176	0.983945	1.09307	0.988858	1.21922	0.894587	0.960106	0.779771	0.734586
ENSMUSG00000027187	Cat	1.11029	1.08931	0.916383	0.980075	1.05374	1.0324	0.724067	0.652909	0.9053	0.936973	0.952467	0.985367	0.982996	0.891174	0.886913	0.788411	0.877347	0.944237	0.916953	1.19956	0.885232	0.934049	0.777345	0.838234
ENSMUSG00000061808	Ttr	1.15655	0.979554	0.745485	0.762599	0.676164	0.696521	0.541427	0.12278	1.01523	0.956057	0.879548	0.79442	0.765651	0.734554	0.865842	0.791539	0.955989	1.01247	0.921012	1.02645	0.769891	0.820007	0.766341	0.578829
ENSMUSG00000029445	Hpd	0.941352	0.918201	0.783726	0.823956	0.787604	0.834678	0.542916	0.252894	0.9341	0.829037	0.877696	0.854838	0.865828	0.832697	0.812878	0.654006	1.37806	1.27228	1.16061	1.35453	0.921716	1.12223	0.761829	0.434999
ENSMUSG00000016942	Tmprss6	1.08195	0.980663	0.912909	0.930239	0.844734	0.844875	0.638307	0.361249	1.02288	0.962332	0.99111	0.982388	0.993561	0.866994	0.90289	0.754715	1.17711	0.977848	0.935379	0.989264	0.616182	0.885571	0.714545	0.602529
ENSMUSG00000021135	Slc10a1	1.06108	1.12771	0.869845	1.02349	1.20601	1.08788	0.562867	0.05599	0.784231	0.787914	0.857924	0.841226	0.859572	0.816844	0.77133	0.633242	0.756171	0.989733	1.02985	0.945021	0.773862	0.925253	0.692301	0.360444
ENSMUSG00000027597	Ahcy	0.970977	0.966936	0.73845	0.845253	0.839182	0.859278	0.444465	0.163976	0.633204	0.664561	0.807366	0.730542	0.728242	0.794668	0.669348	0.504202	1.21508	1.13547	1.05414	1.00042	1.10908	1.02544	0.677239	0.464959
ENSMUSG00000042248	Cyp2c37	1.19425	1.00028	0.696037	1.09422	1.10054	1.06821	0.768064	0.207003	0.719885	1.03082	0.90251	1.01209	1.16653	1.14263	0.982628	0.743885	0.613642	1.20836	1.12704	1.28479	0.806141	1.09668	0.63106	0.280057
ENSMUSG00000002985	Apoe	1.08213	0.978919	0.804863	0.882179	0.816135	0.851457	0.54279	0.275283	1.02865	0.984702	1.00311	0.900702	0.935224	0.789532	0.664807	0.563907	1.26475	1.206	1.01638	1.2356	0.747875	0.714805	0.570491	0.476724
ENSMUSG00000002769	Gnmt	0.962195	0.817117	0.72278	0.783198	0.594058	0.763032	0.371362	0.0828809	0.995108	0.877966	0.817438	0.918202	0.861557	0.756772	0.654077	0.556145	1.47552	1.23174	1.24814	1.12536	0.624255	0.888625	0.561251	0.265027
ENSMUSG00000025533	Asl	0.962614	0.906672	0.685744	0.758032	0.656443	0.671689	0.400858	0.101373	0.75075	0.684808	0.789947	0.691419	0.650576	0.713262	0.589703	0.580477	1.20042	1.09559	1.04293	1.02199	0.744012	0.868594	0.551749	0.348066
ENSMUSG00000050440	Hamp	0.795205	0.949914	0.818317	0.848336	0.689849	0.715543	0.293412	0.168111	0.720468	0.614864	0.948067	0.708926	0.694874	0.723127	0.620573	0.394091	1.31404	1.17156	1.06913	0.809941	0.856063	0.782414	0.479909	0.176704
ENSMUSG00000060613	Cyp2c70	1.41855	1.07039	1.28069	0.857631	0.582549	0.617296	0.272546	0.0145872	1.10355	1.27541	1.02767	1.10656	0.891261	0.7402	0.485736	0.316384	0.867059	1.02669	0.954594	0.998114	0.837371	0.778389	0.36152	0.259522
ENSMUSG00000027513	Pck1	0.734099	0.817647	0.819858	0.820327	0.465289	0.705164	0.582082	0.106057	0.655911	0.655001	0.644457	0.509303	0.682401	0.65243	0.699081	0.680885	1.6793	1.36945	1.44839	1.17723	1.51232	1.30531	1.09038	0.508955
ENSMUSG00000022871	Fetub	0.896995	0.813047	0.867192	0.881039	0.770896	0.793974	0.768997	0.438392	0.958515	0.947156	1.02484	0.96777	1.06144	0.996676	1.1139	0.994458	1.06484	0.894068	0.931233	0.987425	1.07762	1.01668	1.03996	0.993292
ENSMUSG00000058952	Cfi	0.931691	0.898777	1.04693	0.988008	0.92391	0.972964	0.836278	0.413736	1.20617	1.18954	1.06187	1.09696	1.17618	1.20702	1.16516	1.138	1.12932	0.929925	0.924966	1.28467	1.06696	1.11611	1.0118	0.917137
ENSMUSG00000060703	Cd302	0.842211	0.872735	1.12276	0.901949	0.63009	0.65532	0.42197	0.160387	1.03421	0.998119	1.03181	0.997408	1.0125	0.973181	0.765261	0.673065	1.03524	0.990035	0.995352	1.15969	1.11691	0.839531	0.669985	0.608183
ENSMUSG00000028603	Scp2	1.18952	1.12131	1.03486	0.906226	0.980288	0.991699	0.790265	0.293214	1.11949	1.06074	1.03357	0.99258	1.04344	1.18346	1.22843	1.24792	1.10239	0.995812	0.926878	1.42859	0.946036	0.960379	1.28791	1.30782
ENSMUSG00000049091	Sephs2	1.10782	0.925134	0.977662	0.925776	0.989339	0.990703	0.710407	0.41236	1.05814	0.929386	0.965725	0.92474	0.976473	0.827044	0.736973	0.700962	1.16382	1.23851	1.12712	1.09734	0.83362	1.09882	0.936751	0.810972
ENSMUSG00000078680	Mup10	1.11382	1.12304	1.03397	0.831179	0.956344	0.972949	0.408587	0.010454	0.938353	1.06648	1.35096	1.11712	1.1597	0.889318	0.80277	0.759689	NA	NA	NA	NA	NA	NA	NA	NA
ENSMUSG00000056035	Cyp3a11	1.03929	0.84513	0.65597	0.657505	0.775206	0.804056	0.702279	0.202655	1.37118	1.16415	0.949203	1.01418	0.865245	1.02885	0.920186	0.922597	1.51884	0.811547	0.785532	1.11692	1.00661	0.803582	1.21382	1.73613
ENSMUSG00000032079	Apoa5	0.98433	0.910992	0.724642	0.777706	0.818198	0.901288	0.805176	0.457411	0.726068	0.777213	0.824288	0.71017	0.818464	0.857537	0.952201	1.02645	1.26844	1.07407	0.929071	0.829226	0.837062	0.985379	1.10636	0.82758
ENSMUSG00000073481	Marc2	1.03288	0.986163	0.936098	0.943724	0.976335	0.990797	0.884061	0.470813	0.816691	0.856811	0.822831	0.850563	0.890812	0.858704	0.809361	0.773494	1.07684	1.13581	1.22482	1.72524	1.1149	1.18447	1.06792	0.86246
ENSMUSG00000056666	Retsat	0.939202	0.964918	0.571878	0.723589	1.11942	0.980533	1.06823	1.5838	0.769614	0.808464	0.866812	0.853874	0.828409	0.90575	1.13047	1.26725	0.745347	0.906412	0.893865	1.22594	0.377229	0.651676	1.037	1.48061
ENSMUSG00000074882	Cyp2c68	1.3024	1.15657	0.813249	0.919785	0.946436	1.02579	1.17154	0.483793	1.07148	1.14445	1.02849	1.00494	1.04278	1.04595	1.01835	0.821764	0.989852	1.08488	0.976498	1.02148	0.902389	0.984145	0.936308	0.569322
ENSMUSG00000057400	Ces1c	1.01738	0.947164	0.8012	0.918413	0.952226	0.974536	0.906373	0.293399	1.03531	1.0846	1.05188	1.03708	1.13907	1.15795	1.09523	0.946526	0.993545	1.09154	1.03611	1.2818	1.03551	1.15212	0.919512	0.803388
ENSMUSG00000033688	1300017J02Rik	1.10101	0.972779	0.925628	0.967889	1.02004	0.985123	0.696451	0.291853	1.11661	1.05041	1.06142	1.04146	1.06179	0.961894	0.918441	0.866434	1.09515	0.90508	0.909573	1.13041	0.750175	0.892606	0.761921	0.61155
ENSMUSG00000035780	Ugt2a3	1.14814	0.978869	0.742985	0.887024	1.12426	1.09522	0.605281	0.03803	0.969269	1.05623	0.951604	1.00361	0.980915	0.996015	0.827114	0.660453	0.959463	0.93952	0.97721	1.01488	0.931466	0.989903	0.678908	0.372028
ENSMUSG00000009614	Sardh	1.00452	0.921795	0.76953	0.894571	1.014	0.989223	0.55769	0.0511119	0.97562	0.88896	0.98118	1.00954	1.09955	1.02316	0.943291	0.811207	1.15809	1.09966	1.07717	1.17535	0.653266	1.04249	0.677788	0.278322
ENSMUSG00000002588	Pon1	1.05712	0.983165	0.769335	0.95557	0.960464	1.01114	0.705813	0.081101	0.942221	1.02832	0.999702	1.00248	0.979921	0.924864	0.778827	0.657993	0.80536	1.08052	1.08458	1.35802	0.881931	0.861637	0.66286	0.503073
ENSMUSG00000023070	Rgn	1.04458	0.991663	0.878945	0.95231	0.975086	1.0139	0.512895	0.0166046	0.916995	1.0194	0.956992	0.876697	0.851584	0.854381	0.693419	0.470123	0.845241	1.13269	1.12054	1.33947	1.14031	1.01136	0.585983	0.359581
ENSMUSG00000054263	Lifr	1.48124	1.13152	1.31404	0.831054	0.936533	0.96807	0.525497	0.273963	1.20986	1.44361	1.13572	1.17963	1.1136	0.943621	0.807304	0.62606	0.94792	1.0337	0.830202	1.07562	0.812593	0.878566	0.475945	0.298728
ENSMUSG00000035237	Lcat	0.967198	0.994687	1.04483	1.09219	1.12635	1.23294	1.11148	0.558237	1.03033	1.00754	1.03215	1.13407	1.27561	1.27129	1.41486	1.28943	1.16432	1.03886	1.04942	1.1556	0.963641	1.21678	1.17931	1.00202
ENSMUSG00000025479	Cyp2e1	1.02553	0.991165	0.965787	1.23375	1.43748	1.51989	0.757516	0.131336	0.87072	1.01526	1.01768	0.945833	1.0768	0.984926	0.927782	0.718361	0.905661	1.30664	1.29344	1.7858	1.1663	1.28821	0.995159	0.591139
ENSMUSG00000029455	Aldh2	1.11332	1.08485	0.917095	1.15693	1.19958	1.27372	1.01123	0.697521	0.926669	0.958024	1.0066	1.01273	1.05646	0.974465	0.920422	0.907763	1.0314	1.03299	1.04731	1.27041	0.831589	0.987695	0.890609	0.752709
ENSMUSG00000037254	Itih2	0.961984	0.907764	0.84385	0.825212	0.700793	0.63356	0.684467	0.52844	1.25801	1.18984	1.01803	1.02385	1.10199	0.927586	0.908481	0.868097	1.28597	0.948043	0.962321	1.16004	0.853224	0.89028	0.831223	0.468397
ENSMUSG00000021364	Elovl2	1.04705	0.939993	0.738299	0.692896	0.644588	0.493989	0.529807	0.0843253	1.13227	1.07542	0.868205	0.811698	0.710778	0.616007	0.549433	0.412968	1.21825	0.849316	0.806205	0.716016	0.524883	0.492538	0.432324	0.276299
ENSMUSG00000033427	Upb1	1.10825	1.05085	0.999763	1.16955	1.23905	1.31349	0.890711	0.303147	0.942264	0.942271	0.987772	0.980515	1.13398	1.14276	1.20761	1.07634	1.11844	1.01785	1.26423	1.59755	1.32956	1.47801	1.28138	0.869074
ENSMUSG00000060407	Cyp2a12	1.22035	1.10548	0.997842	1.13705	1.35766	1.50317	1.00771	0.171458	0.871582	0.904053	0.900429	0.910959	0.949073	0.963398	0.947399	0.894372	0.907751	1.09224	1.14097	1.31587	1.09457	1.37766	1.05874	0.558788
ENSMUSG00000003623	Crot	0.872355	0.920925	0.929013	0.871695	0.762375	0.669485	0.822251	0.595215	1.43917	1.56832	1.09153	1.38713	1.13525	0.889097	1.10617	1.17532	0.956305	0.901799	0.897108	0.825543	0.488419	0.415225	0.658442	0.564081
ENSMUSG00000025197	Cyp2c44	1.43278	1.0675	1.01364	1.35165	1.67768	1.81895	0.667062	0.0160433	1.09332	1.2053	1.07295	1.01034	1.11414	0.955298	0.734314	0.482325	1.17701	0.89047	0.946411	1.19092	0.827906	0.847947	0.445869	0.103688
ENSMUSG00000003053	Cyp2c29	1.01109	0.897904	0.870845	1.04001	1.27323	1.43767	0.88588	0.115438	1.05149	1.03159	1.00467	1.1035	1.00692	1.17264	1.1218	1.35047	1.15384	1.33242	1.12385	1.20518	0.993312	1.34935	2.00097	0.908526
ENSMUSG00000028011	Tdo2	1.12643	0.985227	0.89798	1.03781	1.1134	1.1863	0.909754	0.594765	1.03593	0.835211	1.0085	0.910555	0.957077	1.09071	1.06534	0.906706	1.31302	1.41914	1.46836	1.71837	1.70842	2.10551	1.90642	1.81132
ENSMUSG00000064294	Aox3	1.40835	1.1786	1.28109	1.1679	1.21698	1.35004	0.967604	0.649433	1.47709	1.31332	1.19454	1.4622	1.80386	1.90213	2.13937	2.21226	1.08341	0.948313	1.19967	1.60927	1.31699	1.56896	1.62528	1.75244
ENSMUSG00000030088	Aldh1l1	1.01725	0.963365	0.92407	1.02639	1.0819	1.23096	0.984174	0.250532	0.921813	0.828046	0.953297	1.03973	1.25329	1.27126	1.40217	1.30603	1.19543	1.10159	1.24055	1.38129	1.25371	1.9555	1.43485	1.06303
ENSMUSG00000054422	Fabp1	1.31487	1.01854	0.802495	0.867949	1.29102	1.30589	1.27594	0.345997	0.827826	0.790664	0.834893	0.675954	0.807462	0.864946	0.993911	1.08391	1.00048	1.17397	1.24389	1.628	1.01039	0.835967	1.34685	1.07568
ENSMUSG00000028553	Angptl3	0.934046	1.04536	0.808131	0.927985	1.09012	1.27982	1.01942	0.338892	0.933147	0.929076	1.01009	1.02748	1.05091	1.27371	1.22666	1.10665	1.05174	1.00348	1.02927	1.23553	1.93555	1.3929	1.34285	1.01082
ENSMUSG00000079057	Cyp4v3	1.16944	0.99813	1.02095	1.01052	1.27886	1.37868	0.926746	0.288282	0.9048	1.00856	1.01808	1.10953	1.18789	1.23794	1.20374	1.04033	0.911739	1.17259	1.07089	1.40331	1.30682	1.5455	1.22401	1.07705
ENSMUSG00000054827	Cyp2c50	1.00821	0.908072	0.739977	1.01788	1.12789	1.34025	0.818878	0.0240188	0.958145	1.0427	0.999543	1.05866	1.19093	1.35928	1.23242	1.15897	0.722089	0.964629	0.985429	1.07959	1.31061	1.4708	1.22114	0.41929
ENSMUSG00000094806	Cyp2d10	1.05138	0.951688	0.906168	0.976484	1.08554	1.13061	0.897786	0.464535	0.809747	0.790896	0.915227	0.857124	0.896076	0.978593	1.08946	1.01628	0.92807	1.0106	1.02161	1.09066	0.948795	1.18358	1.2133	0.794211
ENSMUSG00000090231	Cfb	1.00995	0.960292	1.37057	1.0055	1.0288	1.09589	0.972337	0.290998	0.952362	0.891978	0.977758	1.00302	1.01176	1.08234	1.09894	1.06428	1.0505	1.04381	1.05693	0.971304	1.28514	1.01356	1.10538	1.00956
ENSMUSG00000006373	Pgrmc1	1.00716	0.95533	0.923697	1.00911	1.11017	1.31976	0.997047	0.979841	0.906962	0.955971	0.998031	1.00572	1.05527	1.08962	1.00867	0.898452	1.06843	1.16094	1.09588	1.30455	1.15223	1.14903	1.09772	1.29969
ENSMUSG00000024164	C3	0.946587	0.968429	1.27978	0.980312	0.735625	0.668903	0.670139	0.245768	1.22093	1.10634	1.03744	1.11056	1.15889	1.00579	0.970831	0.942717	1.29049	1.05571	0.943706	1.27433	0.859727	0.840966	0.800968	0.748765
ENSMUSG00000074207	Adh1	1.11588	0.96598	0.904132	0.809905	1.0212	1.04901	0.972607	0.846862	0.796595	0.774721	0.84472	0.782045	0.836539	0.864907	0.882291	0.933445	0.937288	1.03346	0.991379	1.19096	0.927581	1.12344	1.10506	0.936268
ENSMUSG00000040213	Ccbl2	1.11494	0.998678	1.23358	1.38049	1.13403	1.26992	0.940419	0.438059	0.956111	1.17295	1.06753	1.20899	1.27053	1.26477	1.07353	1.02941	1.18078	1.20345	1.29452	1.5168	1.34963	1.33618	1.03843	0.603274
ENSMUSG00000040883	Tmem205	1.17583	0.987982	1.01137	1.14608	1.10165	1.16505	0.874295	0.390056	0.789238	0.724306	0.916305	0.860449	0.961977	0.868722	0.959168	0.798165	1.01147	1.06401	1.24893	1.19722	1.07532	1.02771	1.01224	0.782333
ENSMUSG00000062949	Atp11c	0.960573	1.07882	1.05885	1.10709	1.03812	0.901834	0.936132	0.589163	1.08458	1.21616	1.15723	1.04602	0.970351	0.931523	0.792349	0.708671	0.744499	1.08595	1.11081	1.16178	1.34328	0.841439	0.874677	1.22742
ENSMUSG00000030688	Stard10	1.04233	0.961347	0.972046	1.02301	0.986781	1.1791	1.05418	0.78849	0.812193	0.790938	0.840899	0.83177	0.829678	0.817804	0.886514	0.842846	1.13076	1.05522	0.999986	1.09483	0.880792	0.946711	0.917108	0.904807
ENSMUSG00000010064	Slc38a3	1.08945	1.00763	1.06148	1.22343	1.55516	1.39636	0.874375	0.394073	0.882878	0.768406	0.848059	0.745377	0.882677	0.702824	0.670403	0.550669	1.20373	1.15696	1.32012	1.40729	1.09487	1.34783	0.851309	0.449868
ENSMUSG00000054630	Ugt2b5	1.14486	1.07699	1.08835	1.12734	1.41695	1.33358	0.850322	0.457104	0.922159	1.06048	1.11679	1.15799	1.13291	1.03535	0.845495	0.63421	0.947718	1.23362	1.18009	1.72752	1.40494	1.18839	0.774758	0.856306
ENSMUSG00000020429	Igfbp1	0.480677	0.341785	0.398757	0.252632	0.0937938	0.119032	0.883158	6.30593	1.01074	0.963106	0.946813	0.569656	1.18886	0.996206	1.41981	1.63696	1.38314	1.06444	0.974328	0.208402	0.371537	0.24172	0.512894	0.709507
ENSMUSG00000031767	Nudt7	1.53228	1.03696	1.2995	0.85171	1.62672	1.50702	1.09497	0.429355	1.03692	1.00964	0.892456	0.88839	0.935996	1.00445	1.31453	1.28391	0.795659	1.11479	1.02015	1.29859	1.46337	1.9849	2.14615	2.53334
ENSMUSG00000030895	Hpx	0.78662	0.789826	1.98736	1.02121	0.492996	0.541314	0.548228	0.321376	1.36687	0.997097	1.03996	1.00568	1.16134	1.26259	1.28355	1.29939	1.59352	0.89176	0.952545	0.963467	1.74697	1.22462	1.3672	1.36827
ENSMUSG00000032310	Cyp1a2	2.17313	2.55192	5.25422	10.5453	15.9818	19.9746	20.3723	19.007	1.39607	2.15815	3.65166	7.23309	10.1135	11.0061	13.1822	15.7836	1.99837	4.4959	8.16169	14.6602	16.4091	21.9399	26.4055	38.9835
ENSMUSG00000031482	Slc25a15	0.997864	0.979991	0.982137	0.796209	0.667577	0.660776	0.648959	0.744412	1.03526	0.917556	0.87889	0.929473	0.776848	0.865472	0.840517	0.793216	1.14742	1.3285	1.02265	0.870965	0.904773	0.90737	0.763274	0.596854
ENSMUSG00000000326	Comt	1.23476	1.01501	1.28809	1.08365	1.18144	1.35043	1.42131	0.80852	0.985301	0.974473	1.089	1.33956	1.52138	1.41895	1.75489	1.77788	1.01724	0.858485	0.984484	1.04105	0.99775	1.15817	1.53796	1.36786
ENSMUSG00000034450	Gulo	1.04776	0.949781	0.948767	1.03845	0.999637	1.13565	1.67084	1.25882	0.944326	0.949688	0.954704	0.916197	1.01637	1.0861	1.31775	1.50668	0.936864	1.17804	1.12709	1.36641	1.31126	1.6677	1.99615	2.04193
ENSMUSG00000010651	Acaa1b	0.83528	0.7452	0.430996	0.527845	0.627232	0.55504	0.451114	0.463314	0.731632	0.853488	0.787959	0.679102	0.598019	0.474772	0.361495	0.327725	0.913928	1.05832	1.05155	1.43398	0.389464	0.435194	0.480425	0.438245
ENSMUSG00000050445	Cyp8b1	0.66764	0.655509	0.385979	0.482458	0.528717	0.410601	0.22857	0.287861	1.24678	1.15398	1.14352	1.34295	1.22374	0.646535	0.768246	0.922123	0.831194	0.660981	0.686545	0.379256	0.116837	0.186472	0.423574	0.482903
ENSMUSG00000035811	Ugt2b35	1.09833	1.12845	1.5072	1.68714	2.13242	2.01243	2.10693	1.76032	1.46145	1.52024	1.50978	2.2004	2.1659	2.00404	2.1216	2.32333	0.816587	1.2123	1.19482	1.61725	1.39284	1.65466	1.8655	3.32619
ENSMUSG00000033715	Akr1c14	1.14338	1.18953	1.13397	1.17132	1.57969	1.56309	1.69232	1.14941	0.940882	1.02626	1.10151	0.978928	1.04249	1.12583	1.03483	1.17237	0.852471	1.05774	1.11564	1.36952	1.38929	1.35363	1.46485	1.86789
ENSMUSG00000021999	Cpb2	0.936249	0.866804	1.27212	0.895547	0.664638	0.666041	0.553966	0.637828	1.08753	1.03013	0.9865	1.02661	1.01274	0.996792	0.932657	0.898474	1.00232	1.00347	0.924471	1.334	1.15272	1.06568	0.977145	1.58847
ENSMUSG00000019987	Arg1	1.10622	1.05682	0.968803	0.982204	0.886447	0.984014	0.742274	0.755399	0.884549	0.806704	0.878177	0.808089	0.868082	0.980819	0.945456	0.880562	1.10837	1.15298	1.12554	1.24139	1.44452	1.58005	1.21526	1.18792
ENSMUSG00000023044	Csad	0.892691	0.966242	0.441282	0.456561	0.432104	0.220791	0.253314	0.420547	1.783	1.3795	1.08735	0.831418	0.522635	0.324897	0.274005	0.334032	1.48525	0.446475	0.338741	0.739361	0.114275	0.0874029	0.202303	0.498635
ENSMUSG00000024990	Rbp4	1.04989	0.919391	0.860931	0.965109	1.02132	1.36691	1.31111	0.941546	0.806587	0.754133	0.881671	0.829571	0.867153	0.937069	1.07918	1.19252	1.00161	0.980612	1.0954	1.13364	0.910398	1.11079	1.29391	1.30389
ENSMUSG00000001670	Tat	0.568532	0.758185	0.752511	0.637703	0.351593	0.62297	0.683932	0.721954	0.804982	0.809824	0.777216	0.689291	0.634011	0.791155	0.693076	0.602475	1.32858	1.21993	1.01173	1.21094	1.10563	0.902845	0.610605	0.580584
NA indicates that the gene was not detected
